# Supplementary material for: Novel long non-coding RNAs of relevance for ulcerative colitis pathogenesis
Source: Noncoding RNA Res. 2022 Feb 6;7(1):40–7. doi: 10.1016/j.ncrna.2022.02.001 (PMC8844606; doi:10.1016/j.ncrna.2022.02.001)
Supplement: Multimedia component 3 [file mmc3.xlsx]

## Sheet: Ark1
Supplementary table S1. List of lncRNAs which were verified as lncRNA in the latest ensemble annotation.
annot.tx_name	annot.gene_name	ballgown.fc	ballgown.qval	kallisto.baseMean	kallisto.log2FoldChange	kallisto.padj	star.baseMean	star.log2FoldChange	star.padj	exon.baseMean	exon.log2FoldChange	exon.padj	TSL
LUCAT1-203	LUCAT1	1.21	0.0195	38.4	8.76	1.26e-24	146	5.58	1.68e-44	119	6.51	1.92e-39	tsl2
LINC01484-202	LINC01484	1.38	0.0125	14.9	6.84	1.33e-15	74.1	4.53	4.4e-31	18.1	4.95	9.55e-26	tsl4
LINC02577-203	LINC02577	1.08	0.0204	7.54	6.41	3.03e-08	9.61	4.3	2.29e-10	17.6	5.07	2.74e-11	tsl3
MIR4307HG-210	MIR4307HG	0.641	2.01e-05	8.55	-6.16	9.52e-13	143	-5.19	5.49e-53	16.2	-4.08	1.07e-21
AC087482.1-207	AC087482.1	0.927	0.0366	6.21	-6.12	3.1e-09	19	-1.82	3.34e-12	4.33	-5.44	9.76e-12
AC004585.1-202	AC004585.1	1.15	0.0271	8.16	5.78	5.57e-14	36.3	4.32	5.87e-26	32.8	4.48	3.74e-26	tsl3
MIR4307HG-221	MIR4307HG	0.685	1.06e-05	16	-5.68	1.03e-17	143	-5.19	5.49e-53	27.2	-5.19	1.78e-28
DIO3OS-210	DIO3OS	0.951	0.0493	3.93	-5.23	7.06e-07	174	-2.18	2.96e-16	30.4	-3.62	2.55e-22	tsl1
MIR4307HG-207	MIR4307HG	1.02	0.0424	25.8	-5.1	6.54e-19	143	-5.19	5.49e-53	27.2	-5.19	1.78e-28
DIO3OS-201	DIO3OS	0.78	0.00422	14.9	-4.88	9.31e-18	174	-2.18	2.96e-16	30.4	-3.62	2.55e-22	tsl1
LUCAT1-239	LUCAT1	1.09	0.00892	2.22	4.64	0.000113	146	5.58	1.68e-44	6.52	6.17	5.93e-24
LINC01484-209	LINC01484	1.23	0.0208	2.05	4.53	6.54e-05	74.1	4.53	4.4e-31	79.1	4.91	4.54e-34
AL359834.1-201	AL359834.1	1.13	0.0335	2.69	4.52	1.48e-08	3.37	4.75	2.35e-11	5.79	5.42	5.03e-14	tsl4
AC112721.2-201	AC112721.2	1.23	0.00304	5.65	4.51	1.77e-11	5.91	4.48	1.19e-12	6.56	5.62	6.26e-18	tsl4
AC004585.1-203	AC004585.1	1.29	0.00133	8.8	4.5	2.73e-11	36.3	4.32	5.87e-26	32.8	4.48	3.74e-26
AC061992.2-202	AC061992.2	1.18	0.00307	3.34	4.47	1.33e-10	8.99	3.46	2.21e-15	6.63	4.78	1.63e-14	tsl3
LINCMD1-201	LINCMD1	1.14	0.000544	2.53	4.47	3.58e-12	2.64	4.24	5.31e-12	3.39	4.87	3.25e-13	tsl5
AC005165.1-225	AC005165.1	0.962	0.0015	2.64	-4.46	2.26e-07	88.7	-1.92	1.46e-14	11.4	-1.66	5.73e-08
MIR4307HG-226	MIR4307HG	0.864	0.00625	28.6	-4.42	1.39e-15	143	-5.19	5.49e-53	27.3	-4.67	5.76e-23
AC139722.1-203	AC139722.1	0.775	9.22e-07	5.42	-4.42	3.6e-08	4.28	-3.3	7.62e-10	5.96	-4.83	2.8e-14
AC092939.1-201	AC092939.1	1.05	0.00502	4.78	4.3	5.27e-11	5.01	4.26	5.77e-12	7.47	5.2	5.63e-15
CYTOR-218	CYTOR	1.15	0.0207	3.79	4.21	0.00248	290	1.69	1.78e-17	43.4	2.29	3.49e-19
SMIM25-208	SMIM25	1.06	0.0172	1.61	4.18	0.000547	41.1	2.73	1.78e-14	4.9	4.32	1.46e-09
AC087379.1-201	AC087379.1	0.492	7.86e-08	67.5	-4.18	5.24e-28	394	-4.13	7.55e-30	28.1	-3.73	1.32e-27	tsl5
AC005050.3-201	AC005050.3	1.2	0.027	4.72	4.13	1.18e-08	5.09	4.45	3.07e-10	9.47	4.83	6.86e-16
AC004585.1-201	AC004585.1	1.31	0.0173	21	4.05	1.01e-12	36.3	4.32	5.87e-26	32.8	4.48	3.74e-26	tsl5
THRB-AS1-211	THRB-AS1	0.975	0.0121	2.23	-3.94	3.05e-06	10.5	-1.77	1.06e-10	2.89	-3.95	8.01e-07	tsl5
AC087379.1-202	AC087379.1	0.253	6.63e-09	289	-3.89	4.15e-19	394	-4.13	7.55e-30	61	-3.68	1.74e-25
IL21-AS1-201	IL21-AS1	1.06	0.00189	6.82	3.87	5.56e-12	13.1	2.82	4.64e-13	15.9	3.49	4.83e-17	tsl1
AC123595.2-201	AC123595.2	1.08	0.00768	4.09	3.83	2.84e-08	3.18	2.4	2.32e-05	11.9	3.44	2.59e-18
LINC01750-201	LINC01750	1.04	0.0213	2.53	3.81	4.36e-05	30.6	3.26	2.6e-39	23.1	4.27	1.7e-40	tsl3
MIAT-215	MIAT	1.08	0.043	3.2	3.79	5.86e-07	868	2.04	1.75e-16	353	2.78	2.63e-20	tsl4
LINC01088-209	LINC01088	0.949	0.0167	2.31	-3.77	5.34e-05	40.1	-1.86	3.68e-29	5.98	-2.82	2.98e-07	tsl3
AC112721.1-201	AC112721.1	1.11	0.0167	3.47	3.75	1.13e-08	3.76	3.45	1.13e-09	5.16	4.05	3.51e-13	tsl3
FRMD6-AS2-202	FRMD6-AS2	0.893	0.000381	2	-3.74	3.11e-06	4.51	-3.49	1.15e-10	3.01	-2.79	3.76e-06	tsl4
DPP10-AS1-204	DPP10-AS1	0.939	0.0118	7.2	-3.74	2.11e-09	67.1	-2.86	6.58e-12	7.56	-3.85	6.9e-09
AL022318.1-201	AL022318.1	0.833	5.56e-05	6.1	-3.68	5.81e-12	6.59	-3.74	2.18e-14	10.6	-3.27	5.62e-15	tsl3
AC007991.2-201	AC007991.2	2.17	1.96e-06	7.01	3.67	5.17e-13	24.4	3.61	4.41e-27	17.5	4.18	5.4e-29	tsl5
IL21-AS1-202	IL21-AS1	1.05	0.0451	4.36	3.62	7.46e-07	13.1	2.82	4.64e-13	14.4	3.36	8.88e-16
AC104211.2-201	AC104211.2	0.967	0.0364	2.01	-3.6	0.0306	6.6	-1.64	1.79e-05	8.1	-1.04	0.0131
AC090136.3-205	AC090136.3	1.03	0.0147	2.28	3.5	2.41e-06	5.56	1.76	1.32e-05	9.14	2.42	2.53e-11
DPP10-AS1-203	DPP10-AS1	0.944	0.00659	2.61	-3.5	0.000252	67.1	-2.86	6.58e-12	37.1	-2.37	8.97e-09
Z97056.1-201	Z97056.1	1.13	0.000357	2.53	3.47	1.17e-06	3.81	3.48	2.98e-10	4.26	3.63	1.5e-09	tsl2
KCND3-IT1-201	KCND3-IT1	1.36	0.000107	6.97	3.44	2.9e-13	7.83	3.22	2.32e-14	10.3	3.43	1.67e-17	tsl3
LINC01645-202	LINC01645	0.861	0.00411	7.65	-3.42	9.41e-10	29.8	-2.87	8.01e-20	15.8	-2.53	5.8e-12
F11-AS1-201	F11-AS1	1.08	0.00612	3.36	3.4	1.94e-05	12.9	0.808	0.0268	13.1	3.8	2.44e-13	tsl1
LINC02195-201	LINC02195	1.09	0.0149	1.28	3.4	0.000267	1.29	3.34	3.44e-05	1.69	3.98	8.42e-07	tsl3
MIR4435-2HG-209	MIR4435-2H	1.16	0.00483	4.17	3.39	2.47e-11	349	1.97	1.28e-19	59.3	2.73	4.4e-42	tsl5
AC136475.9-201	AC136475.9	1.06	0.0359	1.45	3.38	0.000117	1.38	2.99	0.000194	3.02	3.88	2.51e-07	tslNA
AC012653.2-201	AC012653.2	1.22	4.27e-05	2.51	3.37	6.68e-07	3.79	4.13	1.57e-11	7.43	4.53	7e-16	tslNA
CYTOR-222	CYTOR	1.17	0.0191	14.3	3.36	5.58e-11	290	1.69	1.78e-17	31.4	2.31	1.14e-27
LINC00307-201	LINC00307	0.874	0.0039	3.67	-3.35	1.94e-07	4.67	-3.62	5.35e-11	1.99	-3.4	9.16e-06	tsl1
AC007336.2-201	AC007336.2	1.06	0.0129	1.22	3.34	0.000273	1.34	3.16	2.03e-05	2.65	4.05	4.23e-08	tslNA
LINC02677-202	LINC02677	0.961	0.0342	1.48	-3.32	0.000685	1.47	-3.59	0.000116	1.12	-2.99	0.00448
LUCAT1-236	LUCAT1	1.2	0.00225	12.2	3.29	9.68e-17	146	5.58	1.68e-44	26.9	6.29	2.19e-30
LINC02300-201	LINC02300	1.69	0.00178	23.4	3.28	9.42e-13	24.5	3.18	4.03e-14	21.7	3.78	1.44e-16	tsl4
AC010280.1-202	AC010280.1	0.914	0.0337	2.17	-3.26	0.000123	7.26	-2.08	1.35e-07	2.23	-2.41	0.000274
LINC01750-203	LINC01750	1.27	4.93e-10	10.9	3.24	2.71e-22	30.6	3.26	2.6e-39	20.5	4.13	7.64e-36	tsl2
LINC02555-201	LINC02555	1.02	0.00529	0.987	3.23	0.000292	0.938	3.3	5.11e-05	2.02	4.64	1.31e-09	tslNA
LINC02430-202	LINC02430	0.819	1.72e-05	13.6	-3.23	8.4e-10	18.1	-2.26	1.87e-20	10.2	-1.75	2.33e-10
AC113383.1-202	AC113383.1	0.921	0.000694	5.59	-3.21	6.16e-12	300	-1.74	6.74e-33	6.69	-2.12	1.58e-08	tsl3
LINC02005-204	LINC02005	1.08	0.00362	9.5	3.21	0.000642	5.4	4.69	6.93e-13	6.31	5.37	6.93e-15
LINC00114-201	LINC00114	1.32	1.07e-06	5.29	3.19	3.89e-08	26.1	2.78	8.7e-21	23.6	3.21	4.28e-28	tsl1
MIR4435-2HG-223	MIR4435-2H	1.14	7.28e-05	2.2	3.19	0.000536	349	1.97	1.28e-19	59.3	2.73	4.4e-42
AP002754.1-201	AP002754.1	0.928	1.94e-05	7.15	-3.11	4.13e-11	14.5	-2.73	9.62e-15	14.9	-2.31	3.18e-08	tsl1
SMIM25-210	SMIM25	1.15	0.0188	22.6	3.1	5.7e-15	41.1	2.73	1.78e-14	58.3	3.25	9.36e-20
LINC01281-203	LINC01281	1.03	0.00442	2.16	3.09	3.85e-06	8.57	2.79	1.17e-07	6.61	3.01	5.79e-10
DPP10-AS1-206	DPP10-AS1	0.966	0.0061	8.39	-3.09	3.2e-09	67.1	-2.86	6.58e-12	13	-2.74	1.07e-09
MIR9-3HG-205	MIR9-3HG	1.03	0.0073	1.6	3.08	0.000927	28	1.19	1.71e-05	25.3	1.5	3.05e-07	tsl4
DIO3OS-203	DIO3OS	0.794	0.00437	34.4	-3.08	6.27e-10	174	-2.18	2.96e-16	7.72	-2.28	6.28e-09	tsl1
AL591468.1-201	AL591468.1	1.11	0.00563	3.16	3.03	6.69e-07	3.51	3.1	2e-08	3.52	3.52	1.59e-09	tsl3
AC092580.4-201	AC092580.4	1.12	2.61e-06	16	3.01	5.83e-22	15.8	2.94	1.03e-22	30.2	3.31	7.8e-32
LUCAT1-225	LUCAT1	1.34	0.00117	16.5	3.01	1.53e-07	146	5.58	1.68e-44	30.2	7.47	3.32e-33
CDKN2B-AS1-218	CDKN2B-AS	0.302	3.26e-07	198	-2.98	2.57e-16	1390	-2.52	3.53e-28	637	-2.6	6.85e-13
CDKN2B-AS1-219	CDKN2B-AS	0.353	5.97e-06	201	-2.93	2.16e-13	1390	-2.52	3.53e-28	511	-2.7	6.77e-11
AC012178.1-212	AC012178.1	0.964	0.00243	2.33	-2.92	4.52e-05	13.8	-2.55	2.46e-10	3.54	-2.79	3.47e-06
AC022196.1-201	AC022196.1	0.865	0.00035	4.84	-2.92	0.0112	8.93	-2.92	3.89e-08	1.89	-3.15	3.89e-05	tsl3
MANCR-204	MANCR	0.873	0.00155	17.5	-2.9	3.49e-10	74.1	-2.69	5.62e-19	13.8	-2.68	2.2e-10
LINC01954-202	LINC01954	0.836	4.07e-06	2	-2.89	0.000443	5.59	-2.64	3.74e-11	10.9	-2.95	1.68e-11
AL606807.1-204	AL606807.1	1.08	0.0497	3.53	2.88	8.5e-07	6.72	2.24	3.42e-12	5.03	3.05	1.7e-10	tsl2
LINC00511-229	LINC00511	0.956	0.0315	1.06	-2.86	0.0395	1640	-0.941	0.000349	2.59	-2.21	0.00028
AL034397.3-202	AL034397.3	1.08	0.00984	12.7	2.85	7.68e-09	345	1.71	2.54e-13	224	2.4	1.91e-22	tsl1
AC092687.1-201	AC092687.1	0.913	0.0293	2.18	-2.82	0.00169	3.08	-3.24	1.59e-06	2.19	-3.93	2.93e-06	tsl3
AC008105.3-201	AC008105.3	1.04	0.0231	4.58	2.81	4.47e-09	105	2.01	1.33e-11	22.2	2.4	1.09e-13	tsl3
CDKN2B-AS1-202	CDKN2B-AS	0.294	9.65e-08	140	-2.79	9.67e-22	1390	-2.52	3.53e-28	511	-2.7	6.77e-11	tsl1
MIAT-201	MIAT	1.08	0.038	8.02	2.78	0.00115	868	2.04	1.75e-16	338	2.77	5.95e-20	tsl2
MANCR-201	MANCR	0.786	0.00417	16	-2.77	2.68e-07	74.1	-2.69	5.62e-19	10.1	-2.92	1.75e-11	tsl1
LINC02091-201	LINC02091	1.05	0.0419	3.06	2.77	0.000164	1.74	1.63	0.0337	4.04	2.78	5.4e-05	tsl5
DPP10-AS1-201	DPP10-AS1	0.564	0.000123	41.5	-2.74	5.97e-09	67.1	-2.86	6.58e-12	39.1	-2.4	5.02e-09	tsl1
LINC01750-202	LINC01750	1.25	3.5e-07	26.3	2.74	2.32e-26	30.6	3.26	2.6e-39	29.5	4.3	7.46e-45	tsl1
AL391117.1-202	AL391117.1	0.933	0.0169	3.96	-2.74	0.000188	10.9	-3.21	8.98e-10	3.11	-3.64	1.08e-05
BX539320.1-201	BX539320.1	1.36	1.47e-06	15.1	2.74	4.01e-20	16.1	2.61	3.41e-23	34.4	3	6.84e-28	tslNA
AC084048.1-201	AC084048.1	1.06	0.000122	1.46	2.73	0.000178	0.952	2.64	0.000746	2.85	3.4	1.09e-08	tsl3
MIR4435-2HG-217	MIR4435-2H	1.14	0.00999	1.12	2.73	0.0394	349	1.97	1.28e-19	59.3	2.73	4.4e-42	tsl1
LINC-PINT-202	LINC-PINT	1.2	0.0173	4.88	2.73	0.0011	874	0.644	0.00789	43.6	1.63	2.27e-15	tsl4
AC087427.1-201	AC087427.1	0.537	1.16e-05	50.4	-2.73	1.27e-20	58.4	-2.88	3.31e-23	75.6	-2.35	3.33e-17
LINC00114-204	LINC00114	1.11	0.00457	8.08	2.72	1.18e-09	26.1	2.78	8.7e-21	20.1	3.36	1.88e-27
AC079089.1-204	AC079089.1	1.08	0.000938	2.81	2.71	2.22e-05	9.65	1.83	2.48e-09	2.78	2.96	1.27e-07	tsl2
AL355922.3-201	AL355922.3	0.692	0.000337	11.3	-2.69	8.57e-12	13.6	-2.8	5.64e-13	12.7	-2.57	7.95e-11	tsl3
DIO3OS-204	DIO3OS	0.933	0.0451	6.25	-2.65	0.0276	174	-2.18	2.96e-16	7.72	-2.28	6.28e-09	tsl1
AC005160.1-201	AC005160.1	0.752	3.02e-05	9.95	-2.64	6.16e-14	14.8	-2.86	8.51e-22	7.31	-2.24	4.54e-08	tsl3
VLDLR-AS1-206	VLDLR-AS1	0.978	0.0291	11.7	-2.64	0.0413	25.9	-2.26	2.99e-10	7.85	-2.39	4.42e-07
U62317.1-201	U62317.1	1.54	1.06e-06	15.6	2.64	7.66e-15	10.2	2.46	5.15e-13	48.4	2.67	4.91e-32	tslNA
LINC01679-201	LINC01679	1.21	2.52e-05	26.1	2.64	1.81e-21	23.8	2.55	7.66e-22	27	3.06	1.49e-23	tsl3
LINC01226-203	LINC01226	0.935	0.0129	2.14	-2.64	0.000588	19.3	-1.54	3.4e-07	5.2	-2.3	7.12e-06	tsl4
LINC01684-207	LINC01684	1.13	0.000158	10.6	2.64	1.13e-14	55.2	1.64	6.83e-11	8.37	2.53	7.43e-13
AC002451.1-205	AC002451.1	0.942	0.000676	4.63	-2.62	0.00471	33.2	-1.87	7.53e-16	14	-1.47	9.21e-06
AL034345.2-203	AL034345.2	1.03	0.0458	0.913	2.6	0.00427	1.6	3.03	6.49e-06	2	4.18	4.74e-08	tsl3
AC073072.1-201	AC073072.1	1.09	0.0365	6.19	2.6	5.51e-08	5.08	2.49	9.42e-07	12.9	2.88	7.42e-12	tsl1
MIR4435-2HG-203	MIR4435-2H	1.71	8.4e-06	29.9	2.6	3.41e-14	349	1.97	1.28e-19	63.8	2.74	4.02e-46	tsl1
LINC01857-201	LINC01857	1.54	0.00106	19.8	2.59	1.04e-13	19.6	2.45	2.11e-13	35.1	2.88	5.45e-17	tsl2
MIR3142HG-201	MIR3142HG	2.27	3.92e-10	193	2.58	2.2e-21	187	2.42	4.51e-19	383	2.97	1.17e-29	tsl1
LINC01800-201	LINC01800	1.04	0.0499	4.37	2.58	0.000118	5.68	2.28	3.99e-06	6.87	2.75	2.46e-07	tsl2
AC092634.8-201	AC092634.8	0.975	0.0207	0.643	-2.58	0.047	0.887	-2.31	0.00947	0.959	-3.27	0.00126
AC005165.1-211	AC005165.1	0.871	0.000276	5.31	-2.57	1.85e-08	88.7	-1.92	1.46e-14	6.85	-2.09	1.43e-07
AC096576.6-201	AC096576.6	1.43	0.000109	33.9	2.56	1.58e-11	30.5	3.32	1.06e-18	38.6	3.77	3.71e-23
AC002451.1-214	AC002451.1	0.953	0.00425	1.39	-2.56	0.00562	33.2	-1.87	7.53e-16	5.67	-2.42	1.27e-06
AC093915.1-201	AC093915.1	0.976	0.00684	1.34	-2.55	0.00257	1.28	-2.99	0.0001	3.47	-1.32	0.00767	tslNA
LINC01358-203	LINC01358	1.05	0.0419	1.56	2.55	0.0014	32.5	1.19	6.1e-08	6.94	1.41	0.000156	tsl2
AC007569.1-202	AC007569.1	1.4	0.0173	21.1	2.54	3.35e-12	72.9	2.19	1.92e-13	23.9	2.77	1.07e-19	tsl3
LINC02084-201	LINC02084	1.1	0.00734	5.24	2.54	6.01e-08	5.25	2.44	2.01e-08	11.9	2.99	1.13e-13	tslNA
AL109914.1-201	AL109914.1	1.45	0.00188	6.42	2.53	6.28e-08	7.34	2.31	6.88e-08	7.8	2.78	4.56e-10	tsl5
LINC01645-203	LINC01645	0.843	0.00682	11.8	-2.53	4.64e-07	29.8	-2.87	8.01e-20	15.8	-2.53	5.8e-12
COPDA1-201	COPDA1	1.25	0.0106	43	2.51	2.06e-21	8.03	2.67	5.23e-08	11	3.39	5.96e-15	tsl4
LINC01556-201	LINC01556	1.1	0.0247	1.71	2.5	0.00362	1.86	2.12	0.00359	1.49	3.07	0.000299	tsl2
AL133371.3-203	AL133371.3	0.936	0.00292	7.98	-2.49	2.2e-08	4.42	-2.7	1.11e-08	4.45	-2.26	1.38e-06
CYP1B1-AS1-210	CYP1B1-AS1	0.95	0.00446	1.36	-2.49	0.0131	108	-1.71	5.1e-25	3.22	-1.71	0.000649	tsl5
AC126178.1-201	AC126178.1	0.618	1.23e-06	35.7	-2.49	7.02e-14	41.7	-2.71	6.97e-21	15.3	-2.42	3.41e-12	tsl2
AL591518.1-202	AL591518.1	1.09	0.0271	2.5	2.48	0.000368	22.3	1.76	3.26e-11	19.5	2.1	7.77e-15
LINC02446-201	LINC02446	1.7	0.000173	32.9	2.48	4.93e-08	43.5	2.25	7.69e-11	18	2.66	3.56e-13	tsl2
LINC02691-201	LINC02691	0.879	0.00244	4.76	-2.46	1.54e-06	41.3	-2.07	2.95e-08	2.02	-3.02	3.31e-05	tsl4
AC103831.1-201	AC103831.1	1.09	0.0382	5.26	2.45	4.39e-06	31.8	1.88	1.38e-07	3.39	3.18	9.53e-07	tsl3
AC215522.2-202	AC215522.2	1.21	0.0308	14.8	2.44	3.65e-06	9.64	2.42	2.49e-08	14.2	3.16	5.63e-12	tsl5
VSTM2A-OT1-201	VSTM2A-OT	0.872	7.74e-06	22.2	-2.44	3.27e-15	23.7	-2.48	7.17e-19	20.4	-2.07	3.26e-11	tsl1
AC099524.1-205	AC099524.1	1.22	5.67e-05	5.56	2.44	2.25e-07	19.8	2.38	3.98e-21	4.32	3.01	1.78e-09	tsl5
AC019330.1-202	AC019330.1	0.409	2.53e-08	89.7	-2.43	1.73e-16	227	-2.26	5.43e-16	49.9	-2.1	6.71e-17	tsl4
AC010998.3-201	AC010998.3	0.671	0.000877	21.5	-2.43	1.76e-10	20.2	-2.9	3.65e-13	34.3	-2.47	4.1e-09	tslNA
AC092546.1-202	AC092546.1	1.17	0.000115	5.27	2.41	3.86e-08	6.36	2.34	7.91e-09	5.1	2.67	2.22e-10	tsl2
AC023796.2-201	AC023796.2	1.11	0.0191	3.16	2.4	0.000295	5.73	3.23	2.41e-09	6.32	2.65	1.46e-09	tsl3
LINC02490-201	LINC02490	0.665	0.0103	27.5	-2.4	7.59e-07	27	-3.35	1.38e-06	35.3	-2.72	0.000291	tsl3
LINC00992-202	LINC00992	0.94	0.0249	2.52	-2.4	0.00103	113	-1.34	4.67e-07	3.82	-2.43	7.19e-06	tsl5
ADAMTS19-AS1-20	ADAMTS19-	1.06	0.0339	6.74	2.39	2.96e-05	7.3	1.74	0.000236	12.2	3	2.15e-09
MIAT-221	MIAT	1.89	0.000221	697	2.39	1.77e-06	868	2.04	1.75e-16	1880	2.31	2.2e-25	tsl1
AC003991.1-207	AC003991.1	0.938	0.00853	2.47	-2.39	0.000579	138	-1.66	9.58e-11	6.01	-1.64	5.13e-05	tsl5
AC013652.1-205	AC013652.1	0.768	0.000128	7.71	-2.38	3.67e-09	80.5	-2.06	1.02e-18	12.4	-2.03	9.99e-08	tsl3
AL450352.1-201	AL450352.1	1.04	0.0244	5.92	2.38	6.78e-08	6.56	2.17	1.55e-07	8.09	2.63	4.25e-10
AL606970.1-201	AL606970.1	0.903	2.79e-05	13.1	-2.38	4.81e-14	13.5	-2.47	4.36e-17	24	-2.03	8.3e-13	tsl3
AC019330.1-201	AC019330.1	0.428	1.49e-08	203	-2.37	1.62e-17	227	-2.26	5.43e-16	16.8	-2.35	5.05e-22	tsl5
AC099524.1-207	AC099524.1	1.19	1.33e-05	6.35	2.36	9.04e-12	19.8	2.38	3.98e-21	11.8	2.41	1.53e-19	tsl3
LINC01303-203	LINC01303	1.04	0.0379	1.15	2.35	0.00707	12.2	2.9	6.15e-17	5.05	2.92	1.2e-11
AC084026.2-201	AC084026.2	1.06	0.00533	1.93	2.33	0.000224	0.611	2.33	0.0245	3.45	2.57	4.7e-07	tsl3
MANCR-206	MANCR	0.869	0.0138	9.17	-2.33	0.000128	74.1	-2.69	5.62e-19	43.6	-2.05	3.69e-09
CYTOR-237	CYTOR	1.16	0.00245	8.33	2.33	9.26e-05	290	1.69	1.78e-17	48.5	2.27	6.58e-30
AC005753.2-201	AC005753.2	0.956	0.0387	1.59	-2.31	0.00526	2.5	-3.28	3.43e-06	2.66	-2.67	8.18e-05
AL133371.1-201	AL133371.1	0.927	0.0386	15	-2.3	9.18e-09	3.23	-2.32	3.96e-05	3.8	-1.64	0.00249	tsl2
MAMDC2-AS1-209	MAMDC2-A	0.938	0.0259	1.85	-2.28	0.00174	122	-0.562	0.0211	2.84	-2.05	0.000296	tsl5
VLDLR-AS1-202	VLDLR-AS1	0.854	0.0248	7.56	-2.28	2.31e-05	25.9	-2.26	2.99e-10	7.85	-2.39	4.42e-07	tsl2
ARHGEF26-AS1-21	ARHGEF26-	A 9,52E-01	0.0398	1.64	-2.28	0.00807	10.8	-1.99	5.4e-14	2.81	-2.16	0.00176
LINC02384-205	LINC02384	1.05	0.0236	3.53	2.27	0.00208	146	1.56	1.98e-10	26.7	2.28	1.26e-14	tsl3
AC098656.1-201	AC098656.1	0.594	1.78e-07	52.7	-2.26	1.02e-20	60.8	-2.47	4.92e-21	17.2	-2.4	2.44e-15
AL135818.1-201	AL135818.1	1.26	0.000119	5.81	2.26	3.35e-09	34.3	1.34	1.34e-09	13.5	2.13	3.07e-15	tsl2
BHLHE40-AS1-202	BHLHE40-AS	1.05	0.0234	1.78	2.25	0.0173	45.4	0.578	3.89e-06	15.9	1.24	2.12e-08	tsl1
LINC01559-203	LINC01559	0.931	0.0186	5.89	-2.25	7.57e-05	2260	-1.69	3.11e-06	391	-1.43	0.000128	tsl3
AC008105.3-206	AC008105.3	1.26	0.00091	33.2	2.24	0.000149	105	2.01	1.33e-11	47.7	2.48	4.02e-17
AC099565.1-201	AC099565.1	0.729	0.000153	32.6	-2.24	7.73e-13	34.4	-3.14	1.44e-21	29.4	-2.57	1.93e-16
MIR4435-2HG-234	MIR4435-2H	1.2	0.000223	22.5	2.24	2.12e-14	349	1.97	1.28e-19	63.8	2.74	4.02e-46
SLC7A11-AS1-203	SLC7A11-AS	1.29	0.000293	9.72	2.23	3.16e-09	2.62	-1.93	0.0121	23.2	2.1	1.72e-12	tsl3
AL355916.1-201	AL355916.1	1.09	0.00228	5.69	2.23	6.51e-10	11	2.1	3.56e-13	16.6	2.38	2.81e-20	tsl2
LINC01301-207	LINC01301	1.05	0.0213	1.27	2.23	0.00466	24.4	1.01	6.5e-05	2.74	2.44	2.13e-05	tsl3
MIR4435-2HG-243	MIR4435-2H	1.15	0.00402	17.4	2.22	8.82e-06	349	1.97	1.28e-19	150	2.5	5.68e-27
LINC00923-207	LINC00923	0.717	2.18e-05	12.2	-2.22	5.61e-09	318	-1.92	5.45e-07	8.01	-2.29	2.92e-09	tsl5
LINC02458-202	LINC02458	1.03	0.0206	4.25	2.22	0.023	4.76	2.02	4.06e-05	5.07	2.49	2.77e-07	tsl4
AC021613.3-201	AC021613.3	0.84	5.28e-05	23.7	-2.22	1.66e-10	20.1	-2.44	1.12e-14	34.4	-2.03	8.26e-09
LINC00877-221	LINC00877	1.09	0.000862	8.55	2.21	5.73e-08	44	1.36	5.54e-11	22.5	2.17	1.36e-16
LINC01684-205	LINC01684	1.05	0.0281	1.01	2.21	0.00822	55.2	1.64	6.83e-11	6.19	2.62	1.63e-08
CYTOR-205	CYTOR	1.16	0.0481	8.43	2.2	0.000214	290	1.69	1.78e-17	135	1.64	5.67e-17	tsl1
ZRANB2-AS2-201	ZRANB2-AS2	0.86	0.00397	5.97	-2.2	4.11e-08	144	-1.81	1.53e-25	9.35	-1.95	3.79e-07	tsl3
AL049836.1-201	AL049836.1	1.15	0.0149	4.61	2.2	0.000261	5.44	2.01	3.74e-06	6.73	2.31	3.98e-06	tsl3
AL592164.1-201	AL592164.1	1.06	0.0446	8.02	2.19	6.39e-06	8.38	1.9	1.01e-05	14.3	2.39	6.4e-08	tsl3
MIR4435-2HG-204	MIR4435-2H	1.38	1.7e-06	5.14	2.19	0.0273	349	1.97	1.28e-19	60.4	2.72	1.9e-43	tsl3
DLEU1-228	DLEU1	0.926	0.00721	7.13	-2.19	1.73e-05	400	-1.19	3.27e-09	6.19	-2.44	3.65e-07	tsl5
AL110292.1-204	AL110292.1	0.989	0.0395	2.39	-2.19	0.000386	34.4	-5.38	7.25e-35	1.58	-3.95	1.54e-05
LINC01146-219	LINC01146	1.05	0.0385	2.85	2.17	5.43e-05	41.2	1.45	2.15e-08	4.8	2.26	3.79e-08
AC093010.2-201	AC093010.2	1.09	0.0152	1.47	2.16	0.0177	18.6	1.48	0.0002	4.97	2.24	5.19e-05	tsl3
AC005165.1-201	AC005165.1	0.884	0.0133	5.81	-2.15	0.00383	88.7	-1.92	1.46e-14	54.4	-1.22	1.9e-06
AC141424.1-203	AC141424.1	1.12	0.00147	4.84	2.15	2.96e-07	11.6	2.06	5.8e-13	11	2.53	5.93e-13	tsl5
AC068491.3-201	AC068491.3	1.2	0.007	11.2	2.15	1.91e-09	7.14	2.08	7.22e-08	14.2	2.53	1.44e-12	tslNA
LINC01002-209	LINC01002	1.07	0.00651	10.4	2.14	0.00134	23	0.664	0.00191	7.73	1.42	0.000507	tsl2
FAM157C-201	FAM157C	1.29	0.0143	19.8	2.14	0.00363	21.7	2.35	8.6e-12	18.8	3.54	1.4e-16	tsl2
MIR155HG-202	MIR155HG	1.53	0.0228	105	2.14	4.14e-13	102	2.31	1.11e-15	227	2.17	3.83e-20
AC116345.4-201	AC116345.4	0.685	0.000111	78.6	-2.14	1.38e-09	81.4	-2.31	2.35e-13	120	-1.91	4.18e-09
Z95115.2-201	Z95115.2	1.08	0.0052	5.49	2.14	5.78e-08	5.61	1.87	4.24e-07	9.09	2.24	8.72e-10
AC006206.1-201	AC006206.1	0.958	0.0203	5.81	-2.12	0.0161	6.25	-2.16	0.0041	10.5	-1.79	0.0371	tslNA
CASC16-202	CASC16	0.923	0.0062	2.54	-2.12	0.000857	14.1	-1.68	2.49e-06	6.31	-1.77	5.68e-06	tsl3
Z97200.1-201	Z97200.1	1.12	0.00484	14.3	2.12	7.82e-10	14.5	2	6.1e-09	30.4	2.43	1.33e-13	tslNA
LINC01229-235	LINC01229	0.98	0.0275	0.948	-2.11	0.0177	13.2	3.14	2.28e-18	1.64	-1.79	0.0109
LINC01088-216	LINC01088	0.93	0.00227	4.24	-2.11	6.41e-06	40.1	-1.86	3.68e-29	10.7	-1.13	0.000121
XXYLT1-AS2-201	XXYLT1-AS2	1.17	0.000493	3.42	2.1	0.00151	12.2	1.84	2.32e-12	20.7	1.53	2.31e-14	tsl5
CFAP58-DT-201	CFAP58-DT	1.06	0.0214	2.27	2.1	0.000625	1.91	2.28	0.000141	2.5	2.96	3.21e-06	tsl2
MIR4435-2HG-215	MIR4435-2H	1.15	0.018	8.2	2.09	3.41e-07	349	1.97	1.28e-19	86	2.1	1.24e-16	tsl1
LINC01344-202	LINC01344	1.16	0.000204	12.1	2.09	6.82e-12	34.2	2.24	1.16e-11	15.5	2.97	2.91e-18	tsl3
TSPOAP1-AS1-208	TSPOAP1-AS	1.21	0.00466	13.9	2.09	1.43e-08	98	1.35	8.12e-11	44.1	1.93	3e-14	tsl5
FAM30A-202	FAM30A	1.24	0.000621	17.3	2.08	2.03e-08	1040	1.71	1.53e-12	92.2	1.83	1.16e-13	tsl3
CYTOR-238	CYTOR	1.58	2.5e-05	45.9	2.07	4.02e-18	290	1.69	1.78e-17	54.1	2.23	9.95e-24
AL365295.1-206	AL365295.1	0.898	0.00908	2.53	-2.07	0.00103	215	-1.18	2.36e-09	6.32	-1.7	0.000757	tslNA
LINC01559-205	LINC01559	0.385	0.00114	385	-2.06	1.62e-06	2260	-1.69	3.11e-06	319	-1.85	1.5e-05	tsl4
MIR4435-2HG-216	MIR4435-2H	1.38	1.09e-05	63.3	2.06	1.66e-19	349	1.97	1.28e-19	114	2.24	1.43e-27	tslNA
AC008105.3-203	AC008105.3	1.35	0.000423	52	2.06	6.84e-08	105	2.01	1.33e-11	187	2.38	3.71e-15	tsl2
LINC01191-203	LINC01191	1.05	0.0154	2.47	2.05	0.00188	28.8	0.845	6.69e-06	5.73	1.68	2.61e-06
LUCAT1-209	LUCAT1	1.36	0.000522	21	2.05	1.2e-14	146	5.58	1.68e-44	27.1	5.86	2.66e-34
AC008083.2-201	AC008083.2	1.16	0.00201	9.04	2.05	1.99e-08	0.64	2.79	0.00221	16.9	2.4	2.32e-12	tsl2
AC009522.1-201	AC009522.1	0.731	4.76e-07	18.7	-2.05	1.15e-10	38.9	-1.61	6.66e-13	19.2	-2	1.04e-09
LINC01943-202	LINC01943	1.53	2.36e-05	61.8	2.04	6.55e-20	12.5	1.7	9.3e-10	89.5	2.23	4.5e-32	tsl5
LINC01213-203	LINC01213	0.97	0.0214	1.31	-2.04	0.0248	3.45	-2.89	6.09e-07	2.42	-1.76	0.00532
AC093277.1-201	AC093277.1	0.875	0.0141	18.4	-2.04	1.55e-05	15.9	-2.39	2.33e-07	33.9	-1.72	2.44e-05	tsl5
DIO3OS-212	DIO3OS	0.765	0.0143	27	-2.04	0.0274	174	-2.18	2.96e-16	7.72	-2.28	6.28e-09	tsl1
AC092720.1-204	AC092720.1	0.976	0.0326	1.81	-2.04	0.00476	6.86	-1.79	1.74e-07	3.1	-1.96	0.000689
LINC02446-202	LINC02446	1.18	0.0194	11.5	2.03	5.89e-05	43.5	2.25	7.69e-11	18	2.66	3.46e-13
AL162253.2-202	AL162253.2	1.49	1.35e-05	70.4	2.03	5.47e-26	32.1	1	4.81e-07	127	2.72	2.09e-38
LINC02694-207	LINC02694	1.09	0.0146	1.94	2.02	0.0015	44.2	0.801	0.00102	5.24	2.49	4.41e-10
AL158206.1-201	AL158206.1	0.475	3.8e-06	272	-2.01	1.53e-17	275	-2.14	4.97e-27	496	-1.73	2.3e-14	tslNA
LINC01344-201	LINC01344	1.03	0.0228	0.765	2.01	0.0247	34.2	2.24	1.16e-11	1.28	2.47	0.000488	tsl3
AC006237.1-201	AC006237.1	0.899	0.00284	3.45	-2.01	9.11e-05	3.96	-2	6.55e-06	2.67	-1.9	0.000535	tsl3
AC004687.1-201	AC004687.1	2.09	2.31e-05	191	2.01	2.74e-12	163	1.91	2.86e-11	403	2.32	1.14e-17	tslNA
SATB2-AS1-202	SATB2-AS1	0.544	0.00125	7.06	-2	5.51e-08	1010	-1.04	1.15e-06	139	-1.84	4e-12	tsl3
AC005753.3-201	AC005753.3	0.774	8.79e-05	34.2	-2	1.91e-09	37	-2.17	4.62e-17	49.1	-1.62	3.92e-10
AC016717.2-201	AC016717.2	1.01	0.0186	4.48	1.99	3.29e-05	4.16	1.9	2.99e-05	9.49	2.3	1.31e-08	tslNA
AC007728.2-202	AC007728.2	1.18	4.38e-06	13.7	1.99	9.85e-17	29.2	1.94	4.56e-19	31.5	2.35	1.5e-26	tsl3
AC098487.1-203	AC098487.1	0.878	0.0364	5.91	-1.98	5.38e-05	21.1	-1.5	5.79e-14	3.91	-3.56	1.1e-07	tsl5
AC005165.1-203	AC005165.1	0.85	0.000272	25.2	-1.98	9.86e-10	88.7	-1.92	1.46e-14	58.8	-1.5	4.68e-07	tsl3
LINC02384-209	LINC02384	1.12	0.0193	6.42	1.98	0.0105	146	1.56	1.98e-10	30.8	2.26	7.97e-16
AL391152.1-201	AL391152.1	0.962	0.048	2.71	-1.97	0.00328	5.08	-1.66	0.000896	3.57	-1.39	0.0298	tsl2
AC100805.1-201	AC100805.1	0.951	0.00411	8.59	-1.97	4.52e-07	8.97	-2.09	3.18e-09	15.3	-1.67	1.36e-06
AC022915.2-202	AC022915.2	0.97	0.0218	1.28	-1.97	0.0199	9.37	-2.16	3.8e-08	1.26	-2.43	0.00616
AC019117.1-204	AC019117.1	0.788	0.0207	10.4	-1.97	0.000421	124	-1.7	5.29e-06	6.44	-1.55	0.000152	tsl3
CYTOR-203	CYTOR	1.09	0.00789	61.2	1.96	2.34e-16	290	1.69	1.78e-17	59.3	2.33	2.47e-30	tsl3
AL355922.4-201	AL355922.4	0.683	8.93e-05	10.8	-1.96	1.92e-06	14.3	-2.45	4.56e-10	8.98	-2.22	3.2e-06	tsl3
LINC01943-201	LINC01943	1.42	7.86e-05	20.4	1.95	4.72e-10	12.5	1.7	9.3e-10	30.4	2.32	2.68e-14	tsl2
LINC01687-206	LINC01687	0.955	0.0182	2.45	-1.95	0.0132	174	-1.71	2.64e-08	39	-1.31	4.65e-05
AL589745.2-201	AL589745.2	0.762	0.000872	14	-1.95	7.88e-08	17	-2.08	6.01e-11	13.7	-1.67	4.55e-07	tsl4
FGF14-IT1-202	FGF14-IT1	0.927	0.000803	8.68	-1.95	5.45e-06	18.7	-1.86	5.31e-10	15	-1.81	2.48e-08	tsl2
LINC00861-201	LINC00861	1.43	0.00103	194	1.94	7.85e-11	199	1.98	5.29e-10	401	2.33	6e-16	tsl1
SEMA6A-AS2-204	SEMA6A-AS	0.762	3.06e-06	41.1	-1.94	3.47e-16	75.5	-1.88	8.85e-21	79	-1.58	1.32e-12
TMEM92-AS1-201	TMEM92-AS	1.23	1.34e-06	12.9	1.94	4.45e-18	5.27	1.96	1.13e-08	11.8	2.14	4.91e-11	tsl3
AC246787.2-201	AC246787.2	1.28	0.0212	9.89	1.92	3.34e-07	23	1.6	2.18e-08	15.2	2.18	5.82e-10	tsl3
LINC02023-201	LINC02023	0.425	4.18e-07	324	-1.92	4.22e-17	343	-2.23	5.73e-21	411	-1.86	5.38e-14	tsl2
AC022075.1-203	AC022075.1	1.08	0.00354	6.63	1.92	1.85e-08	73.8	1.73	2.6e-19	54.5	2.18	2.28e-28
DLEU1-216	DLEU1	0.914	0.0142	4.33	-1.91	0.0148	400	-1.19	3.27e-09	9.87	-1.19	0.0119	tsl1
LINC01648-201	LINC01648	1.12	0.0332	9.13	1.91	0.000161	9.56	1.88	4.27e-05	5.98	2.45	1.07e-05	tsl1
LINC02691-203	LINC02691	0.883	0.00459	4.07	-1.91	0.00205	41.3	-2.07	2.95e-08	9.41	-1.54	0.0014	tsl4
AC091182.1-205	AC091182.1	0.923	0.00353	16.2	-1.9	0.00126	24.4	-1.67	2.98e-07	42.9	-1.24	0.000162
LINC02362-213	LINC02362	1.46	0.0328	55.3	1.9	4.23e-05	743	1.66	7.16e-12	116	2.41	2.05e-20
LINC01687-203	LINC01687	0.933	0.0162	5.25	-1.89	0.00114	174	-1.71	2.64e-08	27	-1.37	3.86e-05	tsl1
PVT1-247	PVT1	1.02	0.00261	1.98	1.89	0.00492	557	0.666	0.00102	92.6	1.38	1.09e-18
LINC01559-204	LINC01559	0.51	0.000484	95.2	-1.88	6.11e-09	2260	-1.69	3.11e-06	764	-1.45	6.29e-05	tsl1
AL162414.1-201	AL162414.1	1.26	7.04e-05	14	1.88	1.04e-13	15.4	1.76	9.31e-12	11.8	2.19	1.09e-14	tsl3
LINC02384-208	LINC02384	1.26	0.00316	9.33	1.88	8.47e-07	146	1.56	1.98e-10	25	2.11	1.38e-15	tsl3
CYTOR-221	CYTOR	1.32	0.000947	56.2	1.87	1.21e-18	290	1.69	1.78e-17	135	1.64	5.67e-17
AC027335.1-201	AC027335.1	0.519	1.11e-06	50.5	-1.87	1.78e-21	64.5	-1.95	2.29e-21	65.3	-1.58	1.71e-14	tsl4
PRKCQ-AS1-203	PRKCQ-AS1	1.11	0.0212	4.11	1.87	0.0407	211	0.734	1.82e-07	114	1.15	1.78e-10	tsl2
AC106045.1-201	AC106045.1	1.3	0.00351	5.85	1.87	0.000999	5.64	1.72	0.00032	7.06	2.31	5.97e-07
AC244502.1-208	AC244502.1	1.06	0.0109	2.77	1.86	0.0027	22	1.46	2.21e-08	8.97	1.97	1.06e-06
LINC01515-229	LINC01515	0.898	0.016	3.26	-1.86	0.0292	769	-1.26	3.06e-11	37.9	-1.09	4.68e-05
AC079921.2-201	AC079921.2	1.3	0.000166	10.1	1.86	1.35e-09	11.9	1.84	2.27e-10	14.4	2.2	2.65e-13	tsl3
LINC02416-201	LINC02416	1.13	0.0411	7.45	1.86	5.1e-06	5.13	2.62	4.16e-07	5.88	3	7.81e-08	tsl4
FAM30A-205	FAM30A	1.89	5.67e-05	976	1.85	3.25e-13	1040	1.71	1.53e-12	1740	2.16	4.07e-19	tsl2
AC006058.1-201	AC006058.1	1.1	0.00704	36.5	1.85	5.05e-08	36.4	1.81	5.42e-08	76.8	2.23	4.9e-13	tslNA
LINC02487-201	LINC02487	0.948	0.0471	7.5	-1.84	3.66e-05	27.5	-0.788	0.00124	29.1	-0.776	0.0077	tsl2
TRBV11-2-201	TRBV11-2	1.28	0.00154	5.33	1.84	1.82e-05	5.05	1.6	0.000236	12.5	2.2	2.65e-08	tsl1
AC139720.1-201	AC139720.1	1.89	3e-05	38.9	1.83	6.87e-12	26.4	3.17	1.02e-22	32.9	3.16	9.31e-18	tsl3
LINC02836-202	LINC02836	1.16	0.0264	3.86	1.83	0.00738	14.7	1.76	4e-08	3.97	2.97	7.82e-07
AL035420.1-205	AL035420.1	0.941	0.0232	1.18	-1.83	0.0212	10.1	-1.61	4.79e-11	1.84	-1.4	0.0175	tsl3
AC018450.1-202	AC018450.1	1.15	0.00867	4.94	1.83	2.87e-05	6.83	1.63	1.83e-05	7.76	1.97	3.55e-08	tsl4
SMIM25-203	SMIM25	1.12	0.0125	23.4	1.82	0.0288	41.1	2.73	1.78e-14	39	2.86	4.07e-13	tsl1
AL133370.1-201	AL133370.1	0.468	0.000283	106	-1.82	2.22e-08	105	-2.38	2.25e-09	150	-1.61	5.8e-08	tsl3
AC035139.1-201	AC035139.1	1.3	0.00304	12.4	1.82	6.7e-07	15.6	1.59	2.53e-06	12.3	2.23	1.77e-09	tsl3
AC123595.1-201	AC123595.1	1.03	0.021	2.09	1.82	0.0132	2.28	3.31	3.36e-07	7.73	3.09	3.59e-12	tslNA
AL034397.3-203	AL034397.3	1.76	7.96e-05	343	1.81	5.98e-16	345	1.71	2.54e-13	739	2.16	1.09e-24
MMP25-AS1-206	MMP25-AS1	1.19	0.000193	53.7	1.81	7.48e-11	67.2	1.11	4.97e-07	95.5	2.03	5.78e-19	tsl2
AC026904.2-201	AC026904.2	0.91	0.00359	10.1	-1.81	0.00042	3.54	-0.967	0.0234	11.8	-1.55	2.22e-05	tsl5
LINC01876-213	LINC01876	0.757	0.0175	57.3	-1.8	2.1e-05	280	-1.57	4.19e-07	209	-1.25	1.09e-05
NCKAP5-AS2-202	NCKAP5-AS2	0.941	0.0266	2.68	-1.8	0.00399	7.45	-0.923	0.00679	5.35	-1.13	0.00455	tsl4
MIR4435-2HG-232	MIR4435-2H	1.24	0.000585	36.1	1.8	8.69e-14	349	1.97	1.28e-19	60.4	2.72	1.9e-43
LINC01612-202	LINC01612	0.584	0.000661	68.3	-1.8	4.01e-07	181	-1.41	7.09e-06	39	-1.36	3.77e-05
SLC12A5-AS1-202	SLC12A5-AS	1.27	1.92e-05	4	1.8	4.68e-05	0.58	2.07	0.0315	645	3.28	1.38e-33	tsl2
AZIN1-AS1-203	AZIN1-AS1	1.07	0.0213	6.01	1.79	1.2e-05	125	0.507	0.00059	57.6	2.37	1.29e-24	tsl4
AC004847.1-201	AC004847.1	1.12	0.00289	16.2	1.79	9.22e-08	15.3	1.82	8.52e-08	33.1	2.26	7.42e-12	tslNA
AL365226.2-201	AL365226.2	1.47	0.00838	15.2	1.79	0.00128	34.7	1.64	2.35e-07	37.1	1.55	1.1e-07	tsl2
AC092834.1-201	AC092834.1	0.535	3.47e-05	71.8	-1.79	7.12e-09	59.3	-1.76	5.09e-06	25	-1.73	1.63e-07	tsl3
DLEU1-206	DLEU1	0.88	0.0405	2.81	-1.78	0.00266	400	-1.19	3.27e-09	5.52	-1.31	0.00593	tsl1
LINC02614-208	LINC02614	0.848	0.0108	34.3	-1.78	2.25e-09	431	-1.49	2.93e-18	10.8	-1.43	4.89e-07	tsl3
ZRANB2-AS2-202	ZRANB2-AS2	0.906	0.00993	5.05	-1.78	3.1e-05	144	-1.81	1.53e-25	6.02	-1.2	0.00335	tsl3
AL591518.1-201	AL591518.1	1.46	0.000609	16.8	1.78	4.79e-09	22.3	1.76	3.26e-11	19.5	2.1	7.77e-15
CR559946.1-201	CR559946.1	1.06	0.00401	2.33	1.78	0.000488	2.28	1.58	0.00173	21.7	1.42	1.44e-07	tsl4
LINC02599-201	LINC02599	0.925	0.00149	12.5	-1.77	1.16e-05	12.5	-2.42	4.93e-09	18.7	-1.78	1.69e-05	tsl2
PIK3CD-AS1-201	PIK3CD-AS1	1.22	3.37e-06	28.4	1.77	1.25e-16	2.17	1.71	0.0027	41.9	2.23	3.31e-19	tsl1
AL136985.3-201	AL136985.3	1.02	0.00407	3.09	1.76	0.00015	5.62	1.77	3.75e-06	1.21	3	0.0001	tsl5
LINC02362-208	LINC02362	1.65	0.00184	127	1.76	1.34e-11	743	1.66	7.16e-12	182	2.11	1.04e-18
CRNDE-203	CRNDE	1.04	0.0352	16.4	1.76	0.000602	34.1	0.954	0.000383	61.8	1.4	1.97e-07	tsl2
FAM30A-206	FAM30A	1.42	0.000366	31.1	1.76	3.01e-08	1040	1.71	1.53e-12	127	1.94	8.66e-16	tsl3
SOX9-AS1-210	SOX9-AS1	0.993	0.039	1.27	-1.76	0.0344	88.1	-1.81	2.02e-17	18.6	-1.69	6.58e-11	tsl3
AC078789.1-201	AC078789.1	0.875	0.007	5.91	-1.75	1.36e-05	7.8	-2.06	6.04e-10	9.84	-1.44	0.000124	tsl3
AL136369.2-201	AL136369.2	0.907	0.000443	3.63	-1.75	0.000186	5.14	-2.15	8.51e-08	2.77	-1.96	0.000789	tsl3
AL356215.1-201	AL356215.1	1.03	0.0034	1.73	1.75	0.00637	4.51	1.16	0.0031	2.21	2.27	9.88e-05	tsl2
LINC00535-203	LINC00535	0.935	0.0272	4.13	-1.75	0.000251	16.5	-0.998	0.000202	5.97	-1.18	0.000685	tsl3
AC118755.2-201	AC118755.2	0.893	0.0341	2.65	-1.74	0.00368	11.1	-0.945	0.00031	5.02	-0.943	0.027	tsl3
AP001636.3-202	AP001636.3	1.05	0.0362	4.34	1.74	0.000313	36.3	1.05	0.000254	6.07	2.06	4.96e-06	tsl3
AL360014.1-201	AL360014.1	0.938	0.0433	9.11	-1.74	0.000329	7.26	-2.31	1.17e-05	12.3	-1.88	0.000258	tsl3
LINC01006-206	LINC01006	0.83	0.000204	35.7	-1.74	1.67e-10	375	-0.934	1.16e-09	55.1	-1.55	1.04e-08	tsl2
LINC00923-214	LINC00923	0.703	0.000521	94.8	-1.74	0.000118	318	-1.92	5.45e-07	18.1	-1.82	1.15e-05
CYTOR-217	CYTOR	1.17	0.00787	71.7	1.74	2.3e-12	290	1.69	1.78e-17	67.2	2.39	4.05e-30
AC018697.1-208	AC018697.1	0.904	0.00127	11.8	-1.74	4.25e-05	38.6	-1.69	9.84e-08	6.36	-1.97	6.08e-08
AL133467.1-201	AL133467.1	1.27	0.00364	19.4	1.74	2.03e-09	16.1	2.19	6.62e-13	33.6	2.31	4.46e-17	tsl2
AC104248.1-204	AC104248.1	1.06	0.0384	4	1.74	0.00335	16.1	1.48	1.69e-06	4.27	2.44	1.36e-05
AL355076.2-202	AL355076.2	1.21	0.00276	12	1.73	6.9e-07	19.9	1.65	9.92e-08	18.6	2.27	1.99e-12	tsl4
AC246787.2-202	AC246787.2	1.43	0.00649	39.4	1.73	1.29e-09	23	1.6	2.18e-08	14	1.94	1.32e-10	tsl3
AL390957.1-209	AL390957.1	0.929	0.00873	5.41	-1.73	0.000214	71.6	-0.93	7.62e-07	3.53	-2.23	0.000193
LINC02362-207	LINC02362	1.33	0.0164	33.5	1.73	3.08e-05	743	1.66	7.16e-12	78.8	2.17	2.31e-11
DIO3OS-205	DIO3OS	0.717	0.0135	75.8	-1.72	8.82e-06	174	-2.18	2.96e-16	313	-1.69	2.86e-09	tslNA
TRIM36-IT1-201	TRIM36-IT1	0.688	8.42e-06	30.1	-1.72	2.38e-12	34.2	-2.07	1.11e-15	56.8	-1.6	4.14e-11	tslNA
HAS2-AS1-211	HAS2-AS1	0.835	0.00764	21.4	-1.72	4.63e-12	37.9	-1.67	3.63e-17	34.9	-1.43	4.4e-11
CYTOR-220	CYTOR	1.25	0.000522	28.3	1.71	4.94e-17	290	1.69	1.78e-17	135	1.64	5.67e-17
LINC02323-201	LINC02323	1.16	0.028	16.4	1.71	2.24e-06	15.1	1.73	2.38e-06	29.8	2.21	2.92e-12	tsl3
LINC02441-201	LINC02441	0.522	0.000742	125	-1.7	5.6e-07	140	-1.86	4.42e-11	31.2	-1.5	3.6e-06	tsl4
AL161668.3-201	AL161668.3	0.635	0.0012	64.9	-1.7	2.31e-09	64.8	-2.42	2.77e-15	18.9	-1.84	2.91e-10	tsl2
AJ239328.1-201	AJ239328.1	1.07	0.000439	22.4	1.7	1.96e-11	20.5	1.56	1.15e-09	32.2	1.86	9.47e-14	tsl5
LINC02694-205	LINC02694	0.899	3.65e-05	9.93	-1.7	4.39e-07	44.2	0.801	0.00102	17.1	-1.42	1.88e-07
AC009097.4-201	AC009097.4	0.798	0.000192	19.5	-1.69	2.46e-10	5.26	-2.09	3.74e-06	77.7	-1.32	1.39e-09	tsl2
DBH-AS1-201	DBH-AS1	1.11	0.0451	16.8	1.69	0.000255	18	1.59	8.29e-05	32.9	1.97	3.74e-07	tsl1
CA3-AS1-202	CA3-AS1	0.815	0.00903	52.9	-1.69	5.79e-08	118	-1.62	3.7e-13	141	-1.25	1.31e-06	tsl4
LINC01876-205	LINC01876	0.713	0.000124	21.8	-1.68	6.27e-06	280	-1.57	4.19e-07	25.7	-1.33	6.79e-05	tsl4
AC002401.3-201	AC002401.3	0.784	9.45e-06	9.75	-1.68	1.8e-11	2.73	-2.5	2.52e-06	17.2	-1.28	5.78e-09	tslNA
AL645568.1-202	AL645568.1	0.816	0.00297	23.7	-1.68	2.68e-05	311	-1.31	5.22e-29	39.1	-1.03	9.34e-10
AC107980.1-201	AC107980.1	0.775	2.38e-05	71.3	-1.68	2.55e-10	68.1	-1.92	1.54e-11	118	-1.48	2.31e-08	tslNA
SEMA6A-AS2-203	SEMA6A-AS	0.93	0.0319	6.16	-1.67	0.0078	75.5	-1.88	8.85e-21	31.6	-1.23	5.04e-08
AC079949.3-201	AC079949.3	0.927	0.000501	8.33	-1.67	7.85e-07	10.6	-1.85	1.6e-08	9.52	-1.82	4.39e-06
AC096667.1-201	AC096667.1	1.04	0.000538	6.24	1.67	4.18e-06	6.82	1.73	5.55e-08	10.7	1.98	1.07e-08	tsl5
AL121790.2-201	AL121790.2	0.715	0.00141	14.3	-1.67	1.91e-07	58.3	-1.55	2.26e-07	20.8	-1.36	2.6e-06	tsl4
AC107308.1-201	AC107308.1	0.777	0.0013	8.86	-1.67	1.21e-05	10.4	-1.72	7.98e-08	14.4	-1.39	8.26e-05	tslNA
AC003991.1-205	AC003991.1	0.898	0.0107	5.06	-1.67	0.0012	138	-1.66	9.58e-11	15.4	-1.47	1.73e-05	tsl5
LINC02568-203	LINC02568	0.831	0.01	10.4	-1.67	0.00715	106	-1.9	4.39e-10	16	-1.55	1.14e-06
LINC00923-217	LINC00923	0.775	0.00167	58.7	-1.67	0.00112	318	-1.92	5.45e-07	4.52	-1.94	0.000174
AC136475.3-201	AC136475.3	1.22	0.0492	13.3	1.66	0.000622	48.8	1.54	3.28e-05	71	1.98	2.11e-08	tsl5
LINC02568-201	LINC02568	0.842	0.00362	27.9	-1.66	2.84e-09	106	-1.9	4.39e-10	16	-1.55	1.14e-06	tsl5
LINC02568-202	LINC02568	0.757	0.00361	66.2	-1.66	2.14e-05	106	-1.9	4.39e-10	16	-1.55	1.14e-06	tsl5
AC010205.1-201	AC010205.1	0.882	0.0114	4.97	-1.66	9.74e-05	5.57	-1.85	3.04e-07	8.83	-1.34	0.000172	tslNA
AC022915.2-201	AC022915.2	0.965	0.00804	3.62	-1.66	0.000241	9.37	-2.16	3.8e-08	6.68	-1.25	0.00142	tsl2
MIR222HG-201	MIR222HG	1.57	0.0115	106	1.65	2.28e-07	279	1.06	1.9e-05	174	2.06	1.5e-10	tsl5
AC026992.2-203	AC026992.2	0.953	0.000161	5.63	-1.65	8.5e-06	8.03	-1.5	3.04e-07	11.4	-1.15	0.000197	tslNA
AC007364.1-205	AC007364.1	0.969	0.0436	2.23	-1.65	0.0126	176	-1.23	4.17e-13	3.83	-1.29	0.0152
AC044802.2-201	AC044802.2	0.777	0.00562	13.4	-1.65	2.01e-05	19.3	-1.76	5.33e-09	28.1	-1.36	5.74e-05	tsl1
LINC02362-203	LINC02362	1.74	0.013	160	1.65	3.3e-12	743	1.66	7.16e-12	306	2.23	2.95e-19	tsl2
AC113383.1-206	AC113383.1	0.67	2.97e-06	35.3	-1.65	4.85e-18	300	-1.74	6.74e-33	40.1	-1.63	4.52e-15
LINC00923-206	LINC00923	0.852	1.19e-05	25.8	-1.65	9.1e-11	318	-1.92	5.45e-07	34.8	-1.7	7.61e-09	tsl5
AC020718.1-201	AC020718.1	0.894	0.0453	6.12	-1.65	0.000576	7.4	-1.99	1.27e-07	10.4	-1.37	0.000638	tsl4
AL450322.1-201	AL450322.1	1.13	0.0408	2.76	1.64	0.0153	2.54	1.63	0.00823	3.87	2.1	0.000129	tsl3
AL121985.1-202	AL121985.1	1.07	0.0102	8.7	1.64	5.85e-05	53.4	1.64	5.05e-10	46.7	1.98	1.02e-19	tsl3
AC024941.1-201	AC024941.1	0.918	0.00281	2.23	-1.64	0.00425	2.62	-1.78	0.000318	3.9	-1.47	0.000744	tslNA
LINC00923-210	LINC00923	0.857	0.00693	20.1	-1.63	0.00714	318	-1.92	5.45e-07	12.9	-1.31	0.00244
IFNG-AS1-202	IFNG-AS1	1.57	0.00109	135	1.63	5.08e-11	188	1.36	1.55e-08	59	1.82	1.09e-15	tsl2
FAM30A-203	FAM30A	1.2	0.0184	93.2	1.63	9.55e-08	1040	1.71	1.53e-12	157	2.01	1.11e-14	tsl5
LINC01993-201	LINC01993	1.09	0.000618	23	1.63	1.8e-11	14.1	2.34	1.41e-11	9.7	2.88	3.01e-15	tsl2
U62317.4-201	U62317.4	1.28	0.000556	16.1	1.63	3.29e-08	16.8	1.97	4.09e-10	35.5	2.64	1.22e-20	tslNA
LINC02227-201	LINC02227	1.04	0.0361	14.4	1.62	5.91e-07	13.9	1.48	6.01e-06	10.4	1.85	1.62e-06	tsl1
AC243829.4-201	AC243829.4	1.11	0.0217	5.21	1.62	0.000944	21	1.98	3.86e-07	40.5	2.16	9.52e-13	tsl5
LINC02384-204	LINC02384	1.32	0.0096	15.7	1.62	3.85e-05	146	1.56	1.98e-10	25.8	1.91	2.06e-13	tsl2
AL121935.1-201	AL121935.1	1.1	0.0027	14.9	1.62	7.73e-07	3.51	1.93	0.000306	22	1.95	2.65e-10
LINC01687-205	LINC01687	0.78	0.00309	31.8	-1.61	5.2e-05	174	-1.71	2.64e-08	39	-1.31	4.65e-05
LINC02614-221	LINC02614	0.672	0.00785	33.3	-1.61	3.62e-09	431	-1.49	2.93e-18	42.4	-1.33	9.31e-11	tsl5
ACOXL-AS1-201	ACOXL-AS1	1.06	0.0186	11.8	1.6	0.000337	10.9	-0.932	0.00164	23.4	1.91	4.84e-07	tsl2
AL050403.2-203	AL050403.2	0.934	0.012	2.76	-1.6	0.0302	32.3	-1.49	1.31e-16	9.17	-1.37	2.08e-06	tsl4
AL137785.1-201	AL137785.1	0.905	0.0389	3.57	-1.6	0.00124	3.65	-1.93	3.4e-05	3.07	-1.45	0.0112	tsl5
AC133961.1-201	AC133961.1	1.12	0.00574	7.65	1.6	2.27e-06	1.71	2.5	0.000217	10.2	1.68	8.07e-07	tsl3
AC127521.1-203	AC127521.1	1.1	0.0416	3.72	1.6	0.00143	40.6	0.852	2.18e-07	54.6	1.35	1.23e-11	tsl4
AC092691.1-202	AC092691.1	0.914	0.0131	4.39	-1.59	0.00663	11.9	-1.41	7.34e-10	14.7	-0.969	0.000119
AC010719.1-201	AC010719.1	1.79	1.39e-05	80.5	1.59	7.02e-16	79.7	1.45	1.97e-14	162	1.87	1.74e-22	tslNA
LINC02405-203	LINC02405	0.878	0.000315	9.99	-1.59	5.53e-05	82.6	-1.5	1.76e-08	13.3	-1.26	3.92e-05	tsl3
AC005165.1-217	AC005165.1	0.957	0.0443	15.6	-1.58	0.00136	88.7	-1.92	1.46e-14	4.84	-2.4	5.73e-07
C1QTNF1-AS1-202	C1QTNF1-AS	0.831	0.000662	34.1	-1.58	1.33e-09	21.5	-4.2	1.34e-25	26.6	-2.62	1.02e-12	tsl1
AC006525.1-201	AC006525.1	0.886	2.89e-05	31.5	-1.58	3.11e-16	19.7	-2.87	3.72e-24	18.2	-2.46	1.68e-12
AC124319.1-201	AC124319.1	1.3	0.000483	14.1	1.57	6.94e-07	13.3	1.67	2.13e-07	25.9	2.11	1.28e-12	tsl5
AC013652.1-207	AC013652.1	0.904	0.00101	6.69	-1.57	8.37e-07	80.5	-2.06	1.02e-18	4.04	-2.11	2.87e-05	tsl4
AC013652.1-206	AC013652.1	0.86	5.92e-06	11.2	-1.57	0.00497	80.5	-2.06	1.02e-18	29	-1.61	3.95e-11	tsl1
AC004988.1-201	AC004988.1	0.681	4.38e-06	66.3	-1.57	4.77e-16	1.66	1.94	0.00669	79.1	-1.68	6.88e-14	tsl1
AF305872.2-201	AF305872.2	1.33	8.65e-05	108	1.56	1.27e-11	3.42	1.44	0.00136	224	1.93	1.5e-16
MAMDC2-AS1-207	MAMDC2-A	0.915	0.0238	4.85	-1.56	0.00212	122	-0.562	0.0211	6.58	-1.19	0.00208	tsl5
SOX9-AS1-224	SOX9-AS1	0.955	0.00894	1.79	-1.56	0.0164	88.1	-1.81	2.02e-17	5.9	-1.79	0.000162
AC078993.1-203	AC078993.1	0.958	0.0293	1.84	-1.56	0.0257	6.03	-2.57	2.42e-08	2.22	-2.22	0.000329	tsl5
LINC00923-209	LINC00923	0.825	0.000412	35.1	-1.55	0.0022	318	-1.92	5.45e-07	48.2	-1.57	9.77e-07
AL158195.1-201	AL158195.1	0.943	0.00271	7.61	-1.55	0.000331	1.1	-1.55	0.0387	11.2	-1.32	0.000561
AC007182.1-201	AC007182.1	0.82	0.0207	66.9	-1.55	0.000633	69.2	-1.9	8.05e-06	16.8	-1.76	2.33e-05	tsl1
AC092384.1-201	AC092384.1	1.2	4.23e-06	35.1	1.54	2.97e-15	2.78	1.42	0.00204	19.9	2.29	1.22e-18	tsl2
CYP1B1-AS1-205	CYP1B1-AS1	0.937	0.00954	2.47	-1.54	0.0156	108	-1.71	5.1e-25	9.19	-0.874	0.000663	tsl5
AL353693.1-201	AL353693.1	0.744	2.38e-05	9.23	-1.54	1.65e-07	3.92	-1.6	0.0011	9.06	-1.29	7.19e-05	tsl3
SLC9A3-AS1-207	SLC9A3-AS1	1.24	0.0241	16.9	1.54	0.0042	297	1.11	0.00296	28.9	1.56	0.00017	tsl5
DSCAS-202	DSCAS	0.93	0.0062	5.5	-1.54	0.000806	4.78	-1.19	0.00123	3.57	-1.66	0.002
GORAB-AS1-201	GORAB-AS1	0.889	0.0179	22.7	-1.54	5.9e-05	45.4	-1.31	2.71e-09	52.1	-1.09	0.000585	tsl5
AL109741.1-201	AL109741.1	1.14	0.0275	5.11	1.53	0.000281	4.61	1.23	0.000396	7.06	1.64	3.04e-06	tsl2
AC147651.4-201	AC147651.4	1.23	5.94e-05	15.7	1.53	9.57e-10	15.1	1.51	3.27e-09	29.3	1.99	2.03e-16	tsl2
AL365295.1-218	AL365295.1	0.772	0.00196	31.3	-1.53	2.37e-07	215	-1.18	2.36e-09	52	-1.04	4.33e-05
LINC01871-201	LINC01871	2.07	3.78e-05	43.7	1.53	2.4e-08	52.1	1.31	4.91e-07	33.8	1.97	8.73e-16	tsl2
LINC01684-202	LINC01684	1.06	0.0493	2.61	1.53	0.00428	55.2	1.64	6.83e-11	13.6	2.05	1.14e-09	tsl3
AC104699.1-201	AC104699.1	1.77	0.000258	43.5	1.53	7.96e-12	79.7	1.42	4.46e-10	74.2	1.54	3.46e-14	tsl3
LINC01281-202	LINC01281	1.07	0.0189	8.99	1.52	0.000544	8.57	2.79	1.17e-07	8.86	3.08	3.86e-08	tsl2
AL161725.1-201	AL161725.1	1.11	0.0173	9.99	1.52	0.00198	4.15	-1.32	0.00384	22.9	1.41	4.08e-15	tsl5
AC005753.1-201	AC005753.1	0.852	0.0107	9.38	-1.51	8e-05	9.81	-1.68	2.01e-06	16	-1.14	0.000418	tslNA
AC019117.1-202	AC019117.1	0.865	0.0314	8.25	-1.51	0.00915	124	-1.7	5.29e-06	6.79	-1.84	5.95e-05	tsl3
CR559946.2-201	CR559946.2	1.08	0.00824	3.2	1.51	0.00345	3.94	1.62	0.000351	34.4	1.25	1.01e-08	tslNA
AL358232.2-201	AL358232.2	0.681	0.000402	35	-1.51	3.02e-10	40.5	-1.86	1.67e-10	27.5	-1.51	1.62e-08
AC110611.2-201	AC110611.2	1.27	2.92e-06	26.3	1.51	2.38e-15	22.1	1.78	1.29e-14	32.7	2.27	1.33e-24
SUCLG2-AS1-204	SUCLG2-AS1	0.929	0.00102	7.73	-1.51	3.22e-08	318	-1.06	2.48e-19	4.86	-1.01	0.00409
LINC02694-201	LINC02694	1.05	0.0236	3.47	1.51	0.00124	44.2	0.801	0.00102	1.63	4.34	1.11e-05	tsl3
AC007364.1-204	AC007364.1	0.985	0.0369	4.36	-1.51	0.0006	176	-1.23	4.17e-13	5.83	-1.28	0.000692
AC007114.1-203	AC007114.1	0.89	0.033	10.7	-1.5	5.2e-05	41.7	-0.763	0.000238	16.7	-1.17	0.000211
AC009486.2-201	AC009486.2	1.04	0.0464	6.7	1.5	2.34e-06	5.09	1.29	0.000131	8	2.11	2.33e-10
AC006538.3-201	AC006538.3	1.12	0.0176	5.99	1.5	0.000714	6.57	1.42	0.000225	12.5	1.81	1.12e-06	tslNA
AL356123.2-201	AL356123.2	0.935	0.041	4.13	-1.5	0.00184	2.87	-2.46	3.89e-06	3.08	-1.85	0.00198
LINC00861-209	LINC00861	1.05	0.0267	4.59	1.5	0.00208	199	1.98	5.29e-10	44	2.5	1.73e-18
AC002401.2-201	AC002401.2	0.764	4.81e-05	10.4	-1.5	1.99e-08	3.51	-2.91	6.5e-09	16.8	-1.29	1.64e-06	tsl3
AC113383.1-205	AC113383.1	0.672	6.49e-07	140	-1.5	2.12e-29	300	-1.74	6.74e-33	166	-1.61	4.97e-22	tsl2
AC005391.1-201	AC005391.1	1.18	0.00214	5.84	1.5	1.21e-05	5.92	1.18	0.000588	8.9	1.98	5.43e-10	tsl3
LINC02362-204	LINC02362	2.03	0.00332	283	1.5	1.33e-09	743	1.66	7.16e-12	398	1.93	4.33e-16
AC078883.1-204	AC078883.1	1.08	0.0333	7.53	1.49	0.000147	183	1	1.03e-09	201	1.35	7.01e-17	tsl3
AC053503.5-201	AC053503.5	0.889	0.00497	4.88	-1.49	0.000244	5.44	-1.25	0.000566	14.3	-1.11	0.000105	tslNA
LINC02405-207	LINC02405	0.903	0.00281	14.7	-1.49	0.000127	82.6	-1.5	1.76e-08	24	-1.18	0.000249
AL139118.1-201	AL139118.1	0.713	0.000325	18.7	-1.49	1.22e-09	24.2	-1.64	6.85e-11	28.1	-1.2	6.01e-07	tsl3
AL121929.1-201	AL121929.1	0.928	0.0111	1.89	-1.49	0.0371	1.66	-2.16	0.00131	2.79	-1.33	0.025	tsl3
AC007614.1-241	AC007614.1	0.91	0.0301	30.8	-1.49	2.19e-09	89.7	-1.6	9.57e-14	81.4	-1.13	6.79e-09
AL512283.1-201	AL512283.1	0.595	4.9e-05	97.3	-1.48	2.24e-09	97.8	-1.74	2.91e-12	161	-1.29	8.7e-08	tslNA
AC012368.1-206	AC012368.1	1.21	0.0334	31.6	1.48	0.00854	61.9	1.44	9.86e-10	45.5	2.02	1.53e-10	tsl5
AC115282.2-201	AC115282.2	0.957	0.0366	8.56	-1.48	0.00377	8.36	-1.95	0.000142	6.3	-1.71	0.00136
AC015911.11-201	AC015911.1	1.34	0.000457	68.9	1.48	2.99e-09	5.11	0.951	0.00939	36.1	1.52	1.57e-13
SERPINB9P1-206	SERPINB9P1	1.05	0.0365	5.53	1.47	0.00132	77.4	1.26	3.77e-05	66.2	1.59	2.53e-06
LINC01515-223	LINC01515	0.903	0.0289	13.1	-1.47	7.51e-05	769	-1.26	3.06e-11	21.4	-1.01	0.000866
AC093274.1-201	AC093274.1	0.982	0.0203	4.76	-1.47	0.0133	5.25	-1.5	0.00674	1.21	-2.37	0.00933	tsl5
AL390860.1-210	AL390860.1	0.918	0.0033	7.03	-1.47	0.00108	21.9	-1.48	4.49e-05	17.8	-1	0.00106
AC138123.1-206	AC138123.1	0.9	0.000518	12.9	-1.46	5.18e-06	23	-2.22	1.36e-16	14.8	-2.47	9.25e-14
CYTOR-206	CYTOR	1.41	0.00892	30.3	1.46	3.4e-11	290	1.69	1.78e-17	50.5	1.86	3.02e-18	tsl3
CYTOR-201	CYTOR	1.56	0.000694	24.3	1.46	7.25e-06	290	1.69	1.78e-17	59.3	2.33	2.47e-30	tsl1
AC007223.1-201	AC007223.1	0.955	0.0165	1.79	-1.46	0.0246	2.2	-1.62	0.00478	2.58	-1.2	0.0213	tsl3
LINC02293-204	LINC02293	0.88	0.0476	14.9	-1.46	0.0222	86	-1.42	0.00164	23.3	-1.1	0.0142
AC022613.1-201	AC022613.1	0.82	0.00228	54.3	-1.45	7.89e-07	47.6	-2.01	3.11e-09	55.5	-1.64	6.76e-07	tsl1
AC004865.2-202	AC004865.2	1.18	0.000271	13.2	1.45	1.25e-09	13.5	1.49	7.76e-10	9.03	2.26	7.56e-13	tsl3
CA3-AS1-204	CA3-AS1	0.832	0.0409	40.1	-1.45	7.63e-06	118	-1.62	3.7e-13	141	-1.25	1.31e-06
AL391832.3-201	AL391832.3	1.07	0.037	4.76	1.44	0.000436	5.02	1.23	0.00207	7.36	1.94	2.68e-08	tsl3
LINC01133-203	LINC01133	0.613	9.99e-05	180	-1.44	2.38e-09	758	-1.52	9.23e-11	294	-1.36	1.35e-07	tsl5
LINC01559-201	LINC01559	0.523	0.0351	1750	-1.43	0.00187	2260	-1.69	3.11e-06	391	-1.43	0.000128	tsl2
LINC01224-204	LINC01224	0.843	0.00771	14.4	-1.43	0.00011	219	-1.11	9.29e-08	12.7	-0.993	0.00139	tsl4
AC242426.2-204	AC242426.2	0.644	5.87e-06	37.5	-1.43	2.11e-15	13	-0.585	0.0384	63.8	-1.22	1.43e-12	tsl3
AL512590.3-201	AL512590.3	0.937	0.000631	5.59	-1.43	2.15e-05	5.83	-1.48	1.7e-06	9.73	-1.19	3.09e-05
AC121493.1-201	AC121493.1	0.874	0.0115	8.36	-1.43	5.19e-06	6.85	-1.53	5.14e-06	10.6	-1.2	0.000291	tslNA
AC003991.1-202	AC003991.1	0.682	0.000758	41.5	-1.42	9.44e-08	138	-1.66	9.58e-11	72.7	-1.21	7.01e-06	tsl3
THRB-IT1-201	THRB-IT1	0.475	7.98e-07	276	-1.42	6.36e-20	234	-1.95	1.41e-20	79.7	-1.52	2.48e-17	tsl2
THRB-AS1-201	THRB-AS1	0.757	5.96e-05	33.9	-1.42	2.74e-11	10.5	-1.77	1.06e-10	48.8	-1.36	1.19e-08	tsl2
AC083837.1-201	AC083837.1	2.33	1.59e-07	517	1.42	1.51e-25	479	1.95	5.71e-28	259	2.35	1.54e-48
TMEM220-AS1-20	TMEM220-A	0.759	0.0253	40.7	-1.41	4.1e-06	58.5	-1.37	5.9e-10	14.9	-1.38	2.22e-05
AC012640.3-201	AC012640.3	0.866	0.0311	5.81	-1.41	0.000536	6.69	-1.56	2.71e-05	11.5	-1.15	0.000873	tslNA
LINC02614-222	LINC02614	0.59	0.0191	52.4	-1.41	2.22e-10	431	-1.49	2.93e-18	47.1	-1.16	1.07e-08	tsl5
AC079148.3-201	AC079148.3	0.991	0.00556	1.75	-1.4	0.0203	1.95	-1.34	0.0108	2.52	-1.11	0.0254
AL645568.1-201	AL645568.1	0.729	4.17e-06	56.5	-1.4	1.37e-18	311	-1.31	5.22e-29	97.4	-1.15	1.07e-13	tsl1
AL021707.6-201	AL021707.6	1.63	0.00112	42.9	1.4	2.07e-06	42.2	1.42	4.65e-06	93.5	1.72	1.38e-10	tslNA
AC136475.1-201	AC136475.1	1.2	0.0127	8.83	1.4	0.00142	15.4	0.626	0.00323	11.3	1.53	1.8e-07	tsl5
AC023158.2-201	AC023158.2	0.938	0.0482	2.38	-1.39	0.0172	2.69	-1.53	0.00172	4.22	-1.19	0.011	tslNA
AL844908.1-201	AL844908.1	1.17	0.00784	11	1.39	1.76e-06	7.77	2.22	7.66e-09	23.4	1.73	2.93e-12	tslNA
MIR3936HG-204	MIR3936HG	0.685	0.000159	59.1	-1.39	5.72e-09	479	-1.67	1.63e-22	57.1	-1.32	1.25e-10	tsl1
AL121790.2-202	AL121790.2	0.692	0.0176	32.3	-1.39	5.95e-05	58.3	-1.55	2.26e-07	41.5	-0.995	0.000421	tsl5
AC007952.4-201	AC007952.4	3.06	0.000897	261	1.39	7.85e-05	43.5	1.64	9.78e-06	175	1.64	8.64e-09	tslNA
LINC02298-205	LINC02298	0.954	0.0451	4.54	-1.39	0.00653	53.3	-1.09	8.06e-13	10.2	-1.18	0.000389
AC113398.2-201	AC113398.2	0.692	4.05e-06	25	-1.38	1.81e-14	28.7	-1.5	1.01e-15	46.7	-1.07	7.01e-12	tslNA
C15orf54-202	C15orf54	0.855	0.00014	34.4	-1.38	2.07e-08	0.822	2.31	0.00777	47.2	-1.45	1.23e-06	tsl1
AL133342.1-201	AL133342.1	1.33	1.67e-05	16	1.38	3.63e-12	17.7	1.34	6.14e-11	32.1	1.74	2e-21	tsl3
LINC01684-225	LINC01684	1.07	0.0336	6.44	1.38	0.0015	55.2	1.64	6.83e-11	8.37	2.53	7.43e-13
AC246817.2-204	AC246817.2	0.93	0.00909	3.56	-1.38	0.00591	81.8	-1.12	0.00141	6.18	-1.09	0.0116
AC004160.1-205	AC004160.1	0.906	0.0405	5.14	-1.38	0.0056	46.5	-1.11	6.68e-05	10.6	-1.08	0.00044	tsl4
AC136475.2-201	AC136475.2	1.24	7.08e-05	8.5	1.37	0.000567	4.51	1.02	0.0122	11	1.74	9.87e-08	tsl3
AC108935.1-201	AC108935.1	0.914	0.0332	5.43	-1.37	0.000326	6.64	-1.38	0.000155	4.14	-1.16	0.012	tsl2
LINC01133-202	LINC01133	0.522	0.000244	364	-1.37	4.21e-08	758	-1.52	9.23e-11	101	-1.29	3.43e-06	tsl5
CYTOR-235	CYTOR	1.17	0.000551	15.4	1.37	7.5e-06	290	1.69	1.78e-17	31.4	2.31	1.14e-27
LINC01484-203	LINC01484	1.11	0.0106	24.7	1.36	6.2e-06	74.1	4.53	4.4e-31	17	5.05	1.73e-22	tsl2
LINC02384-202	LINC02384	1.32	0.000147	69.5	1.36	1.07e-09	146	1.56	1.98e-10	111	2.16	5.3e-20	tsl4
AL023755.1-206	AL023755.1	1.08	0.046	5.7	1.36	0.00957	13.6	1.58	6.28e-08	6.68	2.04	3.32e-07
PVT1-219	PVT1	1.09	0.0205	9.24	1.36	1.33e-05	557	0.666	0.00102	104	1.39	3.64e-19	tsl3
AL355304.1-204	AL355304.1	1.05	0.0432	9.92	1.35	0.00217	16.5	1.41	2.58e-07	21.6	1.76	1.19e-08
AL121985.1-210	AL121985.1	1.2	0.0144	30.3	1.35	1.73e-09	53.4	1.64	5.05e-10	38	1.92	5.53e-18	tsl5
AL359091.5-201	AL359091.5	1.09	0.0127	2.9	1.35	0.00367	3.07	1.26	0.0026	5.95	1.68	1.74e-06	tslNA
MNX1-AS1-201	MNX1-AS1	0.845	0.000294	17.4	-1.35	2.17e-06	18	-1.44	5.08e-11	21.3	-1.08	0.000965	tsl1
HHIP-AS1-204	HHIP-AS1	0.842	0.000695	27.7	-1.34	3.66e-08	25.7	-0.436	0.0222	104	-0.907	2.35e-06
AC092145.1-201	AC092145.1	1.19	0.000129	47.7	1.33	5.55e-11	11	1.3	1.88e-06	97.1	1.67	2.88e-16	tslNA
AL121987.2-201	AL121987.2	1.17	4.91e-06	23.3	1.33	1.35e-15	6.33	0.87	0.00483	140	1.76	2.61e-43	tsl2
MAP4K3-DT-206	MAP4K3-DT	0.979	0.0465	4.41	-1.33	0.00614	211	-0.902	9.25e-17	96.7	-0.612	0.000998	tsl2
AL355112.1-201	AL355112.1	0.97	0.0258	2.43	-1.33	0.0107	1.11	-2.92	0.00198	2.16	-1.29	0.0231	tsl1
LINC00923-213	LINC00923	0.835	0.00156	15.4	-1.33	0.00166	318	-1.92	5.45e-07	11.2	-1.92	5.19e-06
LINC01002-214	LINC01002	1.08	0.0201	8.33	1.33	0.0373	23	0.664	0.00191	2.76	1.81	0.00174	tsl4
AC127521.1-201	AC127521.1	1.26	1.23e-05	13.1	1.32	1.46e-05	40.6	0.852	2.18e-07	76.2	1.28	8.22e-12	tsl3
BX284613.2-205	BX284613.2	0.881	0.00303	50.2	-1.32	2.65e-14	35.5	-1.41	1.99e-09	32.3	-2.5	7.88e-14
AC079160.1-202	AC079160.1	0.905	0.0091	14.4	-1.32	0.00205	32	-1.95	7.27e-06	5.68	-2.2	6.21e-05	tsl5
LINC00649-216	LINC00649	1.03	0.0387	2.35	1.32	0.0165	201	0.798	0.00067	6.36	1.39	1.18e-05	tsl5
AL512363.1-201	AL512363.1	0.806	0.0316	21.9	-1.32	0.000883	24.4	-1.48	2.71e-06	18	-1.21	0.00127	tsl2
AL713852.1-203	AL713852.1	0.964	0.0064	9.89	-1.32	2.84e-05	3.51	-1.69	0.000858	11.4	-0.997	0.00104
AC243960.1-202	AC243960.1	1.47	0.00578	55.7	1.32	1.37e-06	106	1.28	5.35e-08	111	1.71	1.34e-10	tsl2
LINC02694-203	LINC02694	1.07	0.00542	8.46	1.31	0.00298	44.2	0.801	0.00102	5.24	2.49	4.41e-10
AL121839.2-201	AL121839.2	1.72	0.00101	1040	1.31	1.36e-11	965	1.37	3.62e-10	1980	1.76	1.95e-20	tslNA
AC068279.2-201	AC068279.2	1.06	0.0242	11.1	1.31	0.000217	4.45	1.19	0.0263	1.09	2.65	0.00507
LINC01443-202	LINC01443	1.21	0.00098	23.3	1.31	0.0058	31.9	1.93	3.62e-08	30	2.3	2.6e-11	tsl2
AC005532.1-204	AC005532.1	1.03	0.0341	3.93	1.3	0.00272	28.5	0.416	0.0191	9.64	1.39	1.52e-05
AC025470.2-202	AC025470.2	0.902	0.000182	17.9	-1.3	1.04e-09	15.9	-1.88	3.36e-12	17	-1.57	6.74e-06
AL137003.1-202	AL137003.1	1.22	0.0235	10.9	1.3	2.35e-05	17.7	0.942	1.7e-07	19.4	1.47	6.8e-12	tsl2
AL110115.1-201	AL110115.1	1.26	0.00309	13	1.3	6.88e-06	14.2	1.13	0.000101	25.1	1.65	1.83e-10	tslNA
LINC02422-202	LINC02422	1.16	0.0187	17.1	1.3	0.000366	20.9	1.84	2.27e-06	8.84	1.78	1.15e-06
HOXA-AS2-206	HOXA-AS2	0.767	0.000773	33.8	-1.29	1.25e-05	52.6	-0.466	0.0112	41.6	-1.05	3e-05	tsl3
LINC02614-204	LINC02614	0.766	0.00059	10.3	-1.29	0.000307	431	-1.49	2.93e-18	36.7	-0.941	3.31e-05	tsl5
AL645568.1-209	AL645568.1	0.818	4.73e-05	26.3	-1.29	9.87e-14	311	-1.31	5.22e-29	89.1	-0.809	1.34e-07
LINC01934-206	LINC01934	1.1	0.0346	18.3	1.29	1.71e-05	216	1.08	9.45e-08	16.6	1.74	1.82e-12
AC012178.1-213	AC012178.1	0.96	0.0083	5	-1.28	0.013	13.8	-2.55	2.46e-10	6.1	-2.25	3.87e-05
AC010883.2-201	AC010883.2	1.06	0.0016	14.1	1.28	1.91e-07	4.07	0.827	0.038	28.2	1.55	5.45e-15
BISPR-210	BISPR	1.14	0.00448	14	1.28	2.95e-05	80.9	1.5	1.14e-22	18.4	2.03	1.03e-09	tsl3
NCKAP5-AS2-204	NCKAP5-AS2	0.896	0.00185	9.59	-1.28	1.15e-05	7.45	-0.923	0.00679	15.1	-0.94	2.27e-05
AC018695.6-201	AC018695.6	1.09	0.0398	6.88	1.28	0.000263	6.04	1.27	0.00137	11.8	1.74	2.52e-06	tslNA
HOXA-AS2-201	HOXA-AS2	0.77	0.00128	45.3	-1.28	1.15e-07	52.6	-0.466	0.0112	42.4	-0.777	2.57e-05	tsl2
AC073529.1-206	AC073529.1	0.938	0.0224	8.17	-1.27	0.000423	36.3	-0.794	5.35e-07	13.8	-0.875	0.00272
FO393401.1-201	FO393401.1	1.13	0.0234	7.67	1.27	8.79e-05	20.6	1.18	1.27e-08	64.1	0.681	1.23e-06	tsl3
LINC01814-209	LINC01814	0.934	0.00315	8.76	-1.27	0.00148	349	-1.13	8.88e-14	7.26	-1.05	0.00144
AC104170.1-202	AC104170.1	0.742	0.00519	12.7	-1.27	4.67e-05	77.4	-1.45	2.87e-13	33.3	-1.17	3.74e-05	tsl3
AL355076.2-201	AL355076.2	1.22	0.000213	16.9	1.27	2.75e-08	19.9	1.65	9.92e-08	13.2	2.74	3.1e-17	tsl5
LINC01080-201	LINC01080	0.894	0.000912	23.5	-1.27	3.61e-05	18.5	-1.89	7.24e-09	37.5	-1.43	1.19e-05	tsl4
AL451085.1-201	AL451085.1	1.07	0.0127	4.96	1.27	0.00081	2.9	0.919	0.0497	9.04	1.7	2.05e-08	tslNA
AC026356.1-201	AC026356.1	1.2	0.000481	30.1	1.27	6.96e-10	31.3	1.14	4.2e-08	61.8	1.56	7.41e-16	tslNA
SLCO4A1-AS1-202	SLCO4A1-AS	1.12	0.0263	15.5	1.27	0.000505	19.1	1.1	0.000667	54.4	1.74	3.55e-22	tsl1
AL365361.1-201	AL365361.1	1.66	0.000665	502	1.27	1.03e-09	513	1.15	1.38e-09	1070	1.58	1.19e-14	tslNA
AC060234.1-201	AC060234.1	1.07	0.0487	2.39	1.27	0.0209	2.15	1.74	0.00165	4.93	1.79	1.36e-05	tsl3
AC027682.5-201	AC027682.5	1.12	0.00223	5.54	1.27	0.00135	6.56	1.7	1.05e-05	23.8	1.61	1.48e-14	tsl3
PCED1B-AS1-203	PCED1B-AS1	1.16	0.0155	35.7	1.27	5.18e-06	193	1.46	1.56e-10	94.5	1.85	3.92e-15	tsl2
LINC01876-202	LINC01876	0.722	0.00683	36.6	-1.27	0.000253	280	-1.57	4.19e-07	12.4	-1.31	0.000738	tsl3
RNF213-AS1-203	RNF213-AS1	1.22	0.00459	78.2	1.26	1.26e-11	34.1	-0.458	0.00319	1680	1.82	1.16e-41	tsl2
LINC02038-201	LINC02038	0.694	0.00185	62.2	-1.26	6.6e-06	98.9	-1.24	8.22e-09	39	-1.02	0.000715	tsl4
AC005550.2-201	AC005550.2	0.76	0.00734	184	-1.26	1.11e-05	171	-1.57	1.19e-08	30.3	-1.17	0.000181	tsl1
LINC02604-201	LINC02604	1.13	0.00107	38	1.26	6.66e-09	34.5	1.15	7.65e-07	75.6	1.53	6.87e-14	tslNA
AJ011931.1-201	AJ011931.1	1.04	0.0483	8.77	1.26	0.000637	8.24	1.28	0.000585	18.2	1.61	2.4e-07	tslNA
AL645568.1-204	AL645568.1	0.854	1.21e-05	23.3	-1.25	1.85e-11	311	-1.31	5.22e-29	31.7	-0.882	6.25e-07
AL158071.1-205	AL158071.1	0.915	0.0177	6.74	-1.25	0.000337	4.8	-2.32	2.38e-06	9.03	-0.684	0.031
LINC02605-201	LINC02605	2.27	7.14e-07	870	1.25	3.34e-15	592	2.01	1.84e-26	1250	2.43	5.27e-46	tslNA
AC009879.4-201	AC009879.4	0.872	0.000227	12	-1.24	6.37e-06	12.7	-1.54	5.96e-09	18.9	-1.02	7.58e-05
KCNJ2-AS1-201	KCNJ2-AS1	0.833	5.46e-05	51.9	-1.24	1.53e-09	51.4	-1.38	2.57e-15	98.1	-0.944	1.75e-06	tslNA
AL512366.1-201	AL512366.1	0.835	0.000829	16.1	-1.24	3.79e-06	21.2	-1.34	2.46e-08	11.7	-1.02	0.000619	tsl3
LINC00923-216	LINC00923	0.947	0.037	5.52	-1.24	0.0161	318	-1.92	5.45e-07	28.8	-1.22	0.00485
AC004870.2-201	AC004870.2	0.931	0.0315	5.1	-1.24	0.0103	15.3	-1.31	8.33e-08	4.82	-1.09	0.016	tsl3
LINC01515-216	LINC01515	0.76	0.0082	28.3	-1.23	5.98e-06	769	-1.26	3.06e-11	46.5	-0.975	0.000139	tsl5
AL139289.3-201	AL139289.3	0.931	0.0356	3.06	-1.23	0.0178	3.29	-1.31	0.00572	6.08	-0.872	0.0203
AL162171.2-201	AL162171.2	0.7	2.61e-06	48.5	-1.23	3.08e-17	0.881	-2.6	0.00401	52.5	-0.955	3.22e-09	tsl3
HOTTIP-201	HOTTIP	0.753	0.0401	23.7	-1.23	0.0151	493	-0.775	0.000171	9.63	-1.21	0.00455	tsl5
AC005696.1-201	AC005696.1	0.699	0.00119	21.3	-1.23	5.53e-06	40.6	-1.28	1.61e-11	41.5	-0.778	0.000598	tsl2
LINC02421-201	LINC02421	0.869	0.00359	40.8	-1.23	5.23e-08	22.4	-2.2	1.22e-08	44.7	-1.19	5.89e-07	tsl1
AC105105.1-201	AC105105.1	0.922	0.0332	21.9	-1.23	0.000141	22.6	-2.04	2.66e-12	101	0.945	0.000111	tsl2
AC129102.1-201	AC129102.1	0.833	0.000861	88.1	-1.23	2.7e-06	2.35	-1.3	0.0161	534	-0.553	0.00444	tsl4
AC079336.2-201	AC079336.2	0.713	0.000329	43.5	-1.22	5.23e-11	59.7	-1.36	2.75e-12	81.3	-0.877	7.74e-08	tsl3
ADD3-AS1-204	ADD3-AS1	0.922	0.00695	11.5	-1.22	1.39e-05	39.3	-1.44	1.61e-16	6.34	-1.27	0.000585	tsl3
HOXB-AS1-201	HOXB-AS1	1.07	0.00918	5.36	1.22	0.00156	14.3	0.845	0.00139	4.41	1.86	1.55e-05	tsl5
LINC01730-201	LINC01730	1.1	0.00708	8.96	1.22	0.00065	4.14	1.97	2e-05	5.61	2.07	6.94e-08	tsl1
AC119674.1-219	AC119674.1	0.962	0.0191	3.99	-1.22	0.00668	34.1	-0.903	0.000847	7.07	-0.873	0.00901
AL139230.1-201	AL139230.1	0.872	0.0026	6.61	-1.22	0.00118	8.07	-1.27	2.41e-05	6.25	-1.01	0.00444	tsl3
AC022613.1-202	AC022613.1	0.895	0.0323	8.06	-1.22	5.87e-05	47.6	-2.01	3.11e-09	6.6	-1.77	0.000231	tsl3
AC093673.1-201	AC093673.1	1.37	1.4e-05	33.6	1.22	5.9e-15	34.7	1.07	4.72e-13	48.1	1.48	6.29e-20	tsl2
HNF1A-AS1-206	HNF1A-AS1	0.544	2.53e-05	112	-1.22	6.73e-13	877	-1.38	2.13e-15	125	-0.946	6.32e-10
TRG-AS1-204	TRG-AS1	1.18	0.00244	178	1.22	1.12e-09	147	1.08	1.98e-10	65.3	1.94	4.82e-10
AC005050.2-201	AC005050.2	0.818	0.0061	40.5	-1.22	6.17e-06	43	-1.38	5.25e-11	23.7	-1.19	4.9e-05
AC093607.1-202	AC093607.1	0.557	5.05e-06	45.9	-1.22	3.43e-11	45.9	-2.15	1.63e-08	30.5	-2.06	3.19e-11	tsl4
AC034139.1-201	AC034139.1	0.857	5.05e-05	35.2	-1.22	1.74e-13	7.5	-1.37	2.5e-05	26.1	-1.56	5.79e-10
LINC00511-293	LINC00511	0.841	0.0318	6.04	-1.22	0.00287	1640	-0.941	0.000349	11	-0.875	0.00499
SMIM2-AS1-205	SMIM2-AS1	0.72	0.0121	109	-1.21	2.2e-05	427	-1.37	4.04e-09	247	-0.826	0.000665
ZNRF3-IT1-201	ZNRF3-IT1	0.79	0.00259	16.7	-1.21	3.67e-06	19.2	-1.39	1.9e-07	19.8	-1.13	0.000196	tsl5
HNF1A-AS1-202	HNF1A-AS1	0.704	0.00154	55.5	-1.21	3.91e-09	877	-1.38	2.13e-15	100	-0.952	1.07e-07	tsl4
AP002807.1-202	AP002807.1	1.3	0.00629	40.2	1.21	1.54e-05	85	1.18	6.62e-05	62.1	1.53	5.32e-10	tsl2
AL008633.1-202	AL008633.1	0.961	0.000841	14.4	-1.21	4.94e-06	23.2	-1.42	1.2e-11	15.9	-1.08	0.000203
AL590652.1-205	AL590652.1	0.939	0.00727	23.1	-1.21	2.69e-06	51.2	-1.27	1.66e-13	30.2	-1.1	1.22e-05
DLEU1-237	DLEU1	0.917	0.023	10.4	-1.2	0.00339	400	-1.19	3.27e-09	4.79	-1.72	0.0021
AC005920.1-201	AC005920.1	0.872	0.00591	28.4	-1.2	4.1e-06	29.3	-1.34	1.66e-07	52.7	-0.861	0.000232	tsl2
AC128687.3-201	AC128687.3	0.768	0.00359	9.35	-1.2	4.92e-05	11.2	-1.64	2.5e-09	14.2	-1.12	1.75e-05
MIR3936HG-206	MIR3936HG	0.506	8.9e-07	342	-1.2	5.82e-22	479	-1.67	1.63e-22	524	-1.24	3.01e-16
LINC02747-202	LINC02747	0.643	0.000727	365	-1.2	6.05e-06	489	-1.32	1.08e-09	856	-0.908	0.00027
AL078645.1-201	AL078645.1	0.585	1.25e-05	52.6	-1.2	4.59e-11	67.6	-1.34	1.37e-11	67.6	-0.936	9.58e-09	tsl3
AC027237.4-201	AC027237.4	0.816	6.36e-05	10	-1.19	2.39e-05	12.8	-1.68	1.52e-08	14.8	-1.11	0.000302	tsl3
HHIP-AS1-203	HHIP-AS1	0.954	0.00855	6.11	-1.19	0.00782	25.7	-0.436	0.0222	28.5	-0.777	0.00149	tsl3
LINC00923-201	LINC00923	0.861	0.0057	29.4	-1.19	0.000818	318	-1.92	5.45e-07	23.8	-1.35	0.00131	tsl1
AC114488.1-202	AC114488.1	0.839	0.00504	16.1	-1.19	1.23e-05	74.2	-1.16	3.08e-11	35.5	-0.804	0.000229
AC015911.3-201	AC015911.3	1.27	0.00281	33.2	1.19	6.99e-07	39.8	1.03	6.5e-06	56.9	1.56	5.09e-12	tsl5
AC099506.1-201	AC099506.1	0.925	0.00194	32.7	-1.18	2.34e-06	15.6	-2.83	7.95e-11	20.5	-2.35	1.57e-09	tsl1
AC098679.5-201	AC098679.5	0.788	0.000149	42.4	-1.18	1.48e-09	42.4	-1.57	4.84e-14	63.2	-1.15	2.95e-08
AC087482.1-204	AC087482.1	0.902	0.000375	23.9	-1.18	1.32e-08	19	-1.82	3.34e-12	2.4	-4.33	8.91e-08	tsl5
AL096865.1-201	AL096865.1	1.2	0.00276	22.6	1.18	4e-07	13.6	1.02	0.000269	46.9	1.51	7.56e-13	tslNA
LINC00528-201	LINC00528	1.23	1.71e-05	50	1.18	1.89e-12	36.1	1.61	2.06e-09	78.2	2.01	3.79e-14	tslNA
SLC9A3-AS1-211	SLC9A3-AS1	1.34	0.0121	69.7	1.18	0.0362	297	1.11	0.00296	93.5	1.7	0.000238
MIR4435-2HG-244	MIR4435-2H	1.21	0.00623	46.8	1.18	0.00018	349	1.97	1.28e-19	59.3	2.73	4.4e-42
AL512625.3-201	AL512625.3	1.18	0.00142	16.1	1.17	1.41e-07	11	1.4	6.4e-08	23.6	1.71	7.78e-11
LINC02747-201	LINC02747	0.697	0.00158	128	-1.17	4.49e-05	489	-1.32	1.08e-09	258	-0.858	0.000522	tsl2
DNMBP-AS1-201	DNMBP-AS1	0.806	0.00745	18.4	-1.17	3.4e-07	65.1	-1.24	1.98e-06	32	-0.748	3.96e-05	tsl4
AC079630.1-202	AC079630.1	1.13	0.00311	24.5	1.17	1.28e-07	23.8	1.01	8.26e-07	50.8	1.46	4.62e-11	tslNA
AC090579.1-201	AC090579.1	0.748	4.23e-07	30	-1.17	2.31e-14	22.5	-1.53	4.06e-15	23	-1.2	4.24e-07	tsl4
AC024941.2-202	AC024941.2	0.796	0.00395	15	-1.17	0.000344	26.7	-1.39	1.65e-10	25	-0.774	0.00458
MIR181A1HG-206	MIR181A1H	1.23	0.00947	92.2	1.17	0.0213	140	0.819	1.63e-05	40.1	1.26	1.62e-11
LINC02614-201	LINC02614	0.66	0.0459	145	-1.16	4.15e-19	431	-1.49	2.93e-18	219	-0.944	1.2e-15	tsl2
AC118658.1-201	AC118658.1	0.769	0.00381	15.4	-1.16	1.31e-05	17.7	-1.27	8.48e-07	28	-0.815	0.000288	tslNA
LINC00511-251	LINC00511	0.712	0.0191	9.26	-1.16	0.00876	1640	-0.941	0.000349	46.2	-0.753	0.00416
AC016027.1-201	AC016027.1	0.802	0.00821	40.8	-1.15	2.4e-05	183	-1.25	2.73e-07	66.8	-0.813	0.00095	tsl3
AL354861.3-202	AL354861.3	0.829	0.0281	30	-1.15	1.19e-05	44.1	-1.24	2.82e-08	56.7	-0.835	0.000595
AC012236.1-202	AC012236.1	1.41	0.00202	49.7	1.15	9.55e-09	94.9	1.01	5.68e-09	92.5	1.52	2.98e-15	tsl2
AP001610.3-201	AP001610.3	1.56	0.00345	32	1.15	0.00278	36.4	1.04	0.00102	29.2	1.61	8.72e-06	tsl3
LINC01687-204	LINC01687	0.698	0.00466	89	-1.15	2.31e-05	174	-1.71	2.64e-08	26.4	-1.53	3.45e-05
AC078983.1-201	AC078983.1	1.03	0.00474	3.96	1.14	0.0043	3.98	1.05	0.00358	7.71	1.49	2.01e-06
ZEB1-AS1-207	ZEB1-AS1	1.19	0.00122	12.7	1.14	1.24e-07	75.4	0.488	0.00165	20.5	1.36	2.83e-11	tsl4
PARD6G-AS1-206	PARD6G-AS	0.958	0.000493	6.6	-1.14	0.000152	60.5	-0.395	0.0089	11.5	-0.784	0.00659
LINC01659-201	LINC01659	0.732	0.0133	16.1	-1.14	0.00514	68.7	-1.4	0.000219	21.2	-1.18	0.000504	tsl2
AC092802.1-202	AC092802.1	0.958	0.0438	4.1	-1.14	0.0255	13.8	-0.878	0.00252	4.66	-1.06	0.00807	tsl3
LINC00511-236	LINC00511	0.952	0.0276	17.8	-1.14	0.0111	1640	-0.941	0.000349	12.6	-1.13	0.00155
FAM160A1-DT-201	FAM160A1-	0.692	0.00353	30.6	-1.14	3.9e-05	37.9	-1.34	4.42e-09	32.2	-0.845	0.000906	tsl3
AL365272.1-201	AL365272.1	1.18	0.00228	70.3	1.13	3.18e-08	58.9	1.31	2.48e-08	58.1	1.69	1.54e-12
AC007032.1-201	AC007032.1	1.25	0.0307	16.4	1.13	0.00155	13.1	0.557	0.0209	47.8	1.89	2.3e-11	tslNA
LINC02405-208	LINC02405	0.896	0.0186	14.9	-1.13	0.000649	82.6	-1.5	1.76e-08	31	-0.775	0.00192
MAGI1-IT1-201	MAGI1-IT1	0.651	1.11e-06	178	-1.13	2.26e-21	136	-1.61	7.59e-22	211	-1.18	5.22e-21	tsl2
AC003992.1-201	AC003992.1	0.787	0.00143	17.2	-1.13	1.06e-06	20.1	-1.26	1.94e-09	32.6	-0.862	4.58e-05	tslNA
AL355612.1-202	AL355612.1	0.869	0.0261	7.39	-1.13	0.007	1.28	-2.16	0.022	5.94	-1.14	0.0101
AC040970.1-205	AC040970.1	1.12	0.0112	11.1	1.13	0.00559	51.4	0.632	0.00608	31.1	1.36	3.53e-09
AC021683.6-201	AC021683.6	0.771	0.025	54.8	-1.13	0.0004	46.6	-1.67	6.8e-05	76.6	-1.23	0.00151
AC103923.1-201	AC103923.1	0.745	6.43e-05	53	-1.13	1.19e-10	56.9	-1.32	1.38e-11	67.5	-0.886	4.67e-07	tsl1
AL122017.1-201	AL122017.1	0.91	0.0311	6.62	-1.13	0.00343	8.35	-1.11	0.000342	8.63	-0.973	0.0162	tsl2
AL359962.3-201	AL359962.3	1.14	0.0142	43.5	1.13	1.1e-06	6	-0.634	0.0374	78.4	1.45	5.52e-11
AC011365.2-201	AC011365.2	0.914	0.00826	16.8	-1.12	3.15e-06	23.4	-1.43	3.71e-10	10.2	-0.778	0.0061	tsl5
CYTOR-216	CYTOR	1.26	0.000573	213	1.12	1.43e-11	290	1.69	1.78e-17	65	2.37	1.78e-30
STXBP5-AS1-206	STXBP5-AS1	0.935	0.047	11.4	-1.12	2.54e-05	345	-0.903	4.27e-11	7.27	-1.14	0.00123	tsl3
AC007364.1-203	AC007364.1	0.665	5e-05	76.9	-1.12	8.18e-09	176	-1.23	4.17e-13	46.2	-0.832	3.91e-06
LINC01006-212	LINC01006	0.889	0.0217	34.3	-1.12	0.00195	375	-0.934	1.16e-09	44.3	-1.03	0.000104
AL353572.4-201	AL353572.4	0.695	2.94e-05	44.9	-1.12	7.56e-13	35.5	-1.89	5.29e-18	6.8	-1.85	6.17e-07
TRG-AS1-205	TRG-AS1	1.14	0.00409	13.2	1.12	6.63e-06	147	1.08	1.98e-10	18.9	1.56	9.81e-12
AL645568.1-208	AL645568.1	0.661	1.28e-05	53	-1.12	5.01e-13	311	-1.31	5.22e-29	120	-0.841	1.64e-10
CYTOR-207	CYTOR	1.24	0.00628	21.9	1.12	5.38e-07	290	1.69	1.78e-17	52.7	2.28	3.66e-29	tsl1
AC004466.2-201	AC004466.2	1.18	0.00786	19.5	1.12	3.42e-06	20.7	0.982	7.06e-06	37.9	1.43	1.45e-11	tslNA
AC104819.3-201	AC104819.3	0.652	6.96e-05	37.8	-1.11	7.33e-10	32.1	-1.62	7.59e-15	51.4	-1.14	2.58e-06	tsl4
LINC00992-201	LINC00992	0.63	0.00835	103	-1.11	6.95e-05	113	-1.34	4.67e-07	93.8	-0.898	0.00217	tsl2
AC048344.4-201	AC048344.4	1.17	0.00862	14.9	1.11	1.11e-05	15.3	1.04	2.97e-05	30	1.49	5.85e-11	tslNA
AL603783.1-201	AL603783.1	1.02	0.00665	4.43	1.11	0.0258	9.41	1.33	0.00013	7.06	2.05	9.4e-06
AC107071.1-201	AC107071.1	1.11	0.0177	20.6	1.11	1.26e-05	23.8	1.04	1.16e-05	28.9	1.67	4.68e-10
AC019257.2-201	AC019257.2	0.763	0.00347	20	-1.11	1.86e-05	21.8	-1.32	3.38e-08	36.1	-0.88	9.55e-05	tslNA
HNF1A-AS1-203	HNF1A-AS1	0.578	1.96e-05	103	-1.11	2.99e-11	877	-1.38	2.13e-15	153	-0.914	2.72e-08	tsl3
AL645568.1-205	AL645568.1	0.777	3.8e-05	33.1	-1.1	1.49e-09	311	-1.31	5.22e-29	50.1	-0.851	1.5e-06
LINC00582-201	LINC00582	1.28	0.00252	16.8	1.1	0.000297	14.9	1.19	4.79e-05	26.7	1.45	9.26e-08	tsl2
AC021491.4-201	AC021491.4	0.812	0.000362	85.5	-1.1	2.12e-14	12.7	-1.51	6.85e-07	73.9	-1.72	5.4e-08	tslNA
AP000866.2-203	AP000866.2	0.689	6.54e-05	111	-1.1	3.8e-16	78.4	-1.84	4.56e-18	179	-1.03	3.09e-08
AC087564.1-202	AC087564.1	0.929	0.0023	6.26	-1.1	0.0157	16.9	-1.27	4.43e-06	7.75	-1.14	0.00294
C1RL-AS1-203	C1RL-AS1	1.23	0.0157	9.31	1.1	0.00027	366	0.807	1.09e-05	19.1	1.51	1.2e-08	tsl2
LINC01515-205	LINC01515	0.686	0.0244	51.7	-1.1	4.96e-07	769	-1.26	3.06e-11	79.4	-0.965	1.83e-05	tsl5
AL354928.1-201	AL354928.1	0.939	0.017	4.9	-1.1	0.00178	3.16	-0.932	0.0271	4.21	-0.99	0.0156	tsl2
GSEC-202	GSEC	1.17	0.00444	29.2	1.09	3.91e-08	25.8	1.36	2.8e-10	59	1.43	6.58e-14	tsl2
LINC02614-211	LINC02614	0.691	0.000508	59.2	-1.09	5.74e-17	431	-1.49	2.93e-18	33.2	-1.12	2.28e-07	tsl5
LINC02285-201	LINC02285	1.07	0.00538	4.36	1.09	0.00315	4.17	0.777	0.0258	6.11	1.48	5.6e-05	tsl2
AC046134.2-215	AC046134.2	0.913	0.0407	16.4	-1.09	0.000779	166	-0.487	0.000172	54	-0.976	7.66e-12
AC009163.6-201	AC009163.6	0.722	0.0202	19.3	-1.09	0.000602	23.4	-1.4	1.72e-07	38.2	-0.954	0.000906	tslNA
AL590438.1-201	AL590438.1	1.08	1.02e-05	21.8	1.09	1.02e-08	16.4	1.1	1.93e-06	44.4	1.43	5.32e-15	tslNA
LINC01133-201	LINC01133	0.681	0.0388	243	-1.09	0.000193	758	-1.52	9.23e-11	459	-0.996	0.000135	tsl5
LINC00511-301	LINC00511	0.666	0.0366	60.1	-1.09	0.00106	1640	-0.941	0.000349	106	-0.772	0.0058
AL357054.3-201	AL357054.3	0.949	0.00287	9.06	-1.09	0.000441	9.79	-1.33	8.41e-06	10.2	-0.915	0.00579	tsl5
AC009061.1-201	AC009061.1	0.765	0.00827	19.5	-1.08	0.000555	9.92	-1.41	2.74e-08	50.5	-0.631	0.00447	tsl3
AL391001.1-201	AL391001.1	0.625	1.22e-06	57.1	-1.08	2.98e-13	63.1	-1.25	6.64e-14	104	-0.84	2.06e-11	tslNA
AC125807.2-201	AC125807.2	1.2	0.000115	64.1	1.08	2.31e-10	51	1.29	3.92e-12	105	1.69	1.02e-17	tslNA
TGFA-IT1-201	TGFA-IT1	0.921	0.0052	2.91	-1.08	0.0356	3.72	-1.28	0.00168	3.3	-1.36	0.00456	tsl5
LINC02691-204	LINC02691	0.769	0.00353	49.7	-1.08	2.13e-07	41.3	-2.07	2.95e-08	46.4	-1.49	3.65e-05
C2CD4D-AS1-201	C2CD4D-AS1	1.42	4.22e-07	27	1.08	1.08e-11	31.7	0.965	7.49e-14	18.4	1.85	2.08e-16	tsl5
SMIM2-AS1-201	SMIM2-AS1	0.782	0.0059	102	-1.08	0.000141	427	-1.37	4.04e-09	178	-1.67	4.91e-07	tsl5
AL354861.3-201	AL354861.3	0.937	0.00879	14.8	-1.08	6.18e-05	44.1	-1.24	2.82e-08	29.4	-0.754	0.00215	tslNA
AC046134.2-210	AC046134.2	0.863	1.58e-05	28.4	-1.08	0.00011	166	-0.487	0.000172	49.5	-0.931	6.28e-07
AL009179.2-201	AL009179.2	0.779	0.00637	89.5	-1.08	7.12e-06	89.1	-1.12	6.82e-07	120	-0.771	0.000247
LINC00511-259	LINC00511	0.638	0.0179	52.9	-1.08	0.000543	1640	-0.941	0.000349	96.9	-0.777	0.00268
MIR4435-2HG-266	MIR4435-2H	1.13	0.000871	17.5	1.08	0.000207	349	1.97	1.28e-19	59.3	2.73	4.4e-42
AL356356.1-201	AL356356.1	1.21	0.00331	24.2	1.08	8.45e-08	38	0.908	6.94e-07	17.2	1.56	1.02e-08	tsl5
FSIP2-AS1-202	FSIP2-AS1	0.795	0.00657	35.3	-1.08	3.05e-06	50.4	-0.831	2.72e-07	53.2	-0.917	0.000491	tsl3
AL365295.1-213	AL365295.1	0.845	0.00181	17.5	-1.07	0.000502	215	-1.18	2.36e-09	25.5	-0.864	0.0011
FSIP2-AS1-201	FSIP2-AS1	0.814	0.000294	20.2	-1.07	5.81e-08	50.4	-0.831	2.72e-07	28.8	-0.785	7.41e-05	tsl3
AC079949.2-201	AC079949.2	0.666	0.00742	214	-1.07	0.00217	212	-1.24	0.000161	399	-0.819	0.0126	tslNA
IFNG-AS1-203	IFNG-AS1	1.15	0.00857	32.4	1.07	5.7e-06	188	1.36	1.55e-08	59	1.82	1.09e-15	tsl3
LINC01515-245	LINC01515	0.837	0.0087	53.7	-1.07	5.22e-06	769	-1.26	3.06e-11	69.4	-0.752	0.000481
AL138916.2-201	AL138916.2	0.867	0.00159	35	-1.07	1.66e-07	38.3	-1.2	3.07e-09	37.2	-0.877	0.000232	tsl5
AL645568.1-207	AL645568.1	0.852	0.000149	40.1	-1.06	1.37e-08	311	-1.31	5.22e-29	39.1	-1.03	9.34e-10	tsl5
AL355581.1-201	AL355581.1	1.09	0.0283	7.96	1.06	0.0024	9.14	0.684	0.0158	13.3	1.43	2.47e-07	tsl2
HAS2-AS1-202	HAS2-AS1	0.93	0.0234	14.5	-1.06	0.00516	37.9	-1.67	3.63e-17	34.9	-1.43	4.4e-11	tsl1
DRAIC-216	DRAIC	0.95	0.0435	9.47	-1.06	0.000672	257	-0.41	0.0378	2.09	-1.41	0.0168
AC079949.5-201	AC079949.5	0.742	0.00928	44.7	-1.06	0.00527	68.9	-1.08	0.0016	3.89	-1.62	0.000617
AL645568.1-206	AL645568.1	0.957	0.000209	8.73	-1.05	0.00476	311	-1.31	5.22e-29	43.7	-0.878	7.33e-08
AL445471.1-201	AL445471.1	1.19	0.000682	27	1.05	2.93e-08	4.61	1.41	5.21e-05	28.1	1.49	3.46e-11	tsl5
AC018445.5-201	AC018445.5	1.09	0.00782	36.9	1.05	8.3e-06	5.1	2.11	6.22e-05	55.5	1.98	2.21e-13
AL365295.1-221	AL365295.1	0.81	0.00083	21.5	-1.05	0.000602	215	-1.18	2.36e-09	31.9	-0.802	0.00182
HNF1A-AS1-207	HNF1A-AS1	0.613	5.95e-05	113	-1.05	1.33e-12	877	-1.38	2.13e-15	107	-0.974	2.79e-08
HAGLR-205	HAGLR	0.927	0.0304	30.2	-1.05	0.000309	858	-0.9	1.41e-11	21.9	-0.865	1.07e-05	tsl4
DIO3OS-208	DIO3OS	0.9	0.000749	12.7	-1.05	0.00225	174	-2.18	2.96e-16	41.5	-2.88	5.34e-21	tsl1
AC104248.1-201	AC104248.1	1.18	0.00527	6.44	1.05	0.00389	16.1	1.48	1.69e-06	6.72	1.88	2.21e-06	tsl3
AC092384.3-202	AC092384.3	1.15	0.000642	53.2	1.05	7.51e-09	57.3	0.925	3.81e-08	116	1.33	3.57e-16	tslNA
ITGA9-AS1-217	ITGA9-AS1	0.924	0.0309	9.29	-1.05	0.000609	206	-1.24	1.16e-26	31.8	-0.625	0.00081	tsl5
AC011944.1-201	AC011944.1	1.06	0.00507	12.7	1.05	9.42e-05	5.07	1.39	0.000422	17.6	1.38	2.12e-05	tsl2
AL161457.1-201	AL161457.1	0.894	0.00216	10.9	-1.04	0.000998	13.1	-1.08	0.000222	4.79	-1.2	0.00261	tsl5
AC096540.1-201	AC096540.1	0.879	0.00265	10.8	-1.04	1.14e-05	5.22	-2.06	2.71e-09	16.2	-1.09	2.86e-06	tsl5
ARHGAP27P1-BPT	ARHGAP27P	1.56	0.00373	278	1.04	9.17e-05	89.5	0.884	0.000507	109	1.23	2.87e-10	tsl2
CDKN2B-AS1-222	CDKN2B-AS	0.781	1.42e-06	49.3	-1.04	1.46e-14	1390	-2.52	3.53e-28	33.6	-2.76	1.24e-19
AC013652.2-202	AC013652.2	0.765	0.000253	23.9	-1.04	7.4e-05	25.1	-2.1	1.21e-13	22.3	-1.75	1.1e-09	tsl3
LINC01814-204	LINC01814	0.785	4.27e-05	53	-1.04	6.69e-11	349	-1.13	8.88e-14	75.7	-0.732	1.45e-06
SOX9-AS1-227	SOX9-AS1	0.891	0.00134	31.6	-1.04	1.16e-06	88.1	-1.81	2.02e-17	40.5	-1.67	1.78e-11
AL021707.8-201	AL021707.8	1.27	0.0048	11.1	1.04	2.67e-05	10.6	0.807	0.00128	25.3	1.24	5.7e-10	tslNA
AC003991.1-203	AC003991.1	0.812	0.025	19.7	-1.04	1.81e-05	138	-1.66	9.58e-11	55.7	-1.38	7.29e-07	tsl5
AL023653.1-201	AL023653.1	1.14	0.0342	9.21	1.04	0.000714	9.89	1.26	8e-05	13.3	1.07	0.000126	tsl5
SATB2-AS1-203	SATB2-AS1	0.651	0.0357	30.1	-1.04	0.00929	1010	-1.04	1.15e-06	1200	-0.811	1.17e-05	tsl4
AC104232.2-201	AC104232.2	1.19	0.0224	28.4	1.03	3.53e-05	30.8	1.12	5.31e-05	12.8	1.63	1.11e-07	tsl5
AL365226.2-202	AL365226.2	1.52	0.00409	21.7	1.03	0.00307	34.7	1.64	2.35e-07	37.2	1.55	1.31e-07
AC092368.3-202	AC092368.3	1.73	1.99e-06	42.3	1.03	0.00878	18	0.973	8.38e-05	38.3	1.4	3.29e-07	tslNA
AC018653.3-201	AC018653.3	1.16	0.0487	20.4	1.03	0.000331	2.97	1.37	0.00406	24.5	1.27	1.16e-08	tsl3
AL354743.2-201	AL354743.2	1.33	0.00248	33.2	1.03	3.57e-05	33	0.846	0.000321	31.1	1.36	1.13e-09
AL135818.1-202	AL135818.1	1.03	0.00873	34.6	1.03	8.73e-07	34.3	1.34	1.34e-09	11.2	1.9	3.77e-14	tsl3
Z93930.2-203	Z93930.2	1.58	4.88e-06	61.4	1.03	3.27e-14	111	0.597	8.45e-07	125	1.46	7.65e-31	tslNA
AC013562.1-201	AC013562.1	0.963	0.0335	7.89	-1.03	0.00127	8.22	-1.2	9.93e-05	11.9	-0.674	0.0296	tsl2
LINC01303-201	LINC01303	1.07	0.000225	26.3	1.03	6.51e-09	12.2	2.9	6.15e-17	33.4	2.53	4.68e-30	tsl1
BX284613.2-204	BX284613.2	0.982	0.0405	7.29	-1.03	0.00234	35.5	-1.41	1.99e-09	5.78	1.72	4.84e-06
TBILA-201	TBILA	0.593	1.58e-05	320	-1.03	5.84e-12	329	-1.16	6.22e-13	591	-0.735	2.37e-07	tslNA
AL161663.2-201	AL161663.2	0.809	0.000337	40.7	-1.02	3.52e-08	17.3	-2.53	1.89e-13	28.2	-0.594	0.00919
AC083949.1-201	AC083949.1	1.4	0.000609	19.7	1.02	0.000324	12	2.59	4.03e-14	4.54	2.72	8.11e-08	tsl3
AC130352.1-201	AC130352.1	0.714	2.47e-05	79.3	-1.02	5.32e-11	12.7	-1.32	1.19e-06	20.7	-0.817	0.000508	tslNA
AC005162.2-201	AC005162.2	0.879	0.00558	9.74	-1.02	9.26e-05	11.4	-1.34	6.42e-08	13.3	-0.669	0.0096	tsl4
AC021086.1-203	AC021086.1	0.954	0.039	10.3	-1.02	0.000107	21.4	-0.913	1.04e-05	18.1	-0.78	0.00132
AC114488.1-201	AC114488.1	0.678	0.00094	48	-1.01	3.25e-06	74.2	-1.16	3.08e-11	35.5	-0.804	0.000229	tsl3
ARHGEF26-AS1-21	ARHGEF26-	A 9,64E-01	0.000544	5.73	-1.01	0.00556	10.8	-1.99	5.4e-14	6.41	-1.9	4.67e-07
AC079336.1-201	AC079336.1	0.774	7.18e-05	15.4	-1.01	1.91e-06	22.8	-1.17	3.3e-08	18.5	-0.781	0.000209	tsl3
LINC00511-300	LINC00511	0.77	0.0446	11.7	-1.01	0.0128	1640	-0.941	0.000349	17.2	-0.705	0.032
PLAC4-205	PLAC4	1.34	0.0158	665	1.01	2.38e-07	2.7	2.26	0.000282	1260	1.39	8.47e-14
AL590652.1-203	AL590652.1	0.946	0.0361	6.66	-1.01	0.00569	51.2	-1.27	1.66e-13	11.5	-0.846	0.00588	tsl3
LINC00963-204	LINC00963	1.11	0.0323	3.2	1.01	0.03	583	0.89	5.21e-21	9.51	1.44	9.14e-06	tsl2
AC108519.1-206	AC108519.1	0.798	0.000179	681	-1.01	1.2e-17	121	-1.18	7.94e-07	125	-0.793	5.38e-05
LINC01006-203	LINC01006	0.822	0.0173	36.1	-1	0.000102	375	-0.934	1.16e-09	28.7	-0.762	0.000301	tsl2
Z97056.2-201	Z97056.2	1.13	0.000673	8.96	1	0.00152	4.84	3.04	2.9e-10	3.34	4.23	8.83e-10
AC018638.6-201	AC018638.6	1.06	0.0123	10.8	1	0.000463	6.24	1.3	0.000132	12.9	1.69	9.3e-09	tslNA
DLEU1-238	DLEU1	0.878	0.00116	75.8	-1	3.25e-05	400	-1.19	3.27e-09	7.78	-2.03	3.12e-07
MAMDC2-AS1-208	MAMDC2-A	0.888	0.00723	10.6	-0.996	0.00048	122	-0.562	0.0211	3.91	-1.25	0.00685	tsl5
AC133540.1-201	AC133540.1	0.916	0.0375	9.45	-0.995	0.0029	10.7	-1.26	7.4e-05	17.7	-0.68	0.0142	tslNA
AC105233.5-202	AC105233.5	0.811	0.000198	493	-0.993	8.74e-18	30	0.893	0.00218	2.62	1.35	0.00615
AC092902.6-201	AC092902.6	0.741	0.00232	35	-0.993	2.9e-07	7.75	-1.54	6.94e-06	12	-1.02	0.000935
AC092903.2-201	AC092903.2	0.619	2.01e-05	89.4	-0.992	2.12e-12	70.8	-1.59	1.47e-14	65.9	-1.11	6.05e-10
AC024941.2-201	AC024941.2	0.864	0.00186	12.4	-0.991	5.63e-06	26.7	-1.39	1.65e-10	12.4	-1.18	7.97e-05	tsl2
AC011450.1-202	AC011450.1	1.14	0.0497	12.9	0.99	0.00571	15.5	0.823	0.00203	18.1	1.56	1.04e-09	tsl4
AC064799.2-201	AC064799.2	0.725	0.00046	38.3	-0.99	4.01e-06	67.2	-1.08	2.16e-06	25.1	-0.724	0.000875
GATA6-AS1-202	GATA6-AS1	0.774	0.0194	56.9	-0.99	0.000491	92.3	-1.11	1.15e-06	150	-0.637	0.0122	tsl2
AC005224.3-201	AC005224.3	1.17	0.00276	44.5	0.99	7.15e-08	45.9	0.842	1.31e-05	90.7	1.28	8.08e-13	tslNA
AC022613.3-201	AC022613.3	0.725	0.000107	56.9	-0.99	4.78e-08	62.5	-1.16	4.1e-08	109	-0.73	9.78e-06	tslNA
AC114757.1-207	AC114757.1	0.963	0.00122	27.9	-0.989	4.51e-08	20.3	-1.74	2.76e-09	29.6	-1.3	1.89e-05
AC012236.1-205	AC012236.1	1.15	0.0166	11.6	0.984	0.0123	94.9	1.01	5.68e-09	52.4	1.43	7.51e-15	tsl3
AL136221.1-201	AL136221.1	0.674	0.00172	42.8	-0.983	1.43e-05	49	-1.23	5.68e-08	82.4	-0.737	0.000379	tslNA
MIR3150BHG-201	MIR3150BH	0.854	0.0128	52.9	-0.982	0.000323	36	-1.55	4.89e-06	90.9	-0.683	0.00737	tsl2
AC069549.1-201	AC069549.1	0.69	0.000135	42.4	-0.981	5.66e-11	21.1	-0.884	7.86e-06	59.8	-0.673	3.44e-05	tsl3
SPATA3-AS1-201	SPATA3-AS1	1.03	0.00152	7.76	0.981	0.000454	3.67	0.956	0.0164	7.96	1.82	3.62e-08	tsl1
AC115522.1-201	AC115522.1	1.22	0.00066	9.59	0.98	0.00261	7.07	2.59	3.16e-09	8.27	3.41	1.72e-12	tsl4
DLEU1-246	DLEU1	0.856	0.0205	38.5	-0.98	0.000691	400	-1.19	3.27e-09	39.9	-1.36	1.4e-06
HOXA-AS2-202	HOXA-AS2	0.774	0.00562	86.8	-0.979	6.34e-05	52.6	-0.466	0.0112	167	-0.6	0.00571	tsl2
AC005280.1-203	AC005280.1	0.852	0.00118	46.1	-0.976	2.41e-08	49.2	-1.37	3.27e-11	108	-0.418	0.0099
GATA6-AS1-208	GATA6-AS1	0.896	0.0237	16.5	-0.975	0.00027	92.3	-1.11	1.15e-06	87.3	-0.521	0.0151
SNAI3-AS1-204	SNAI3-AS1	1.03	0.021	8.1	0.974	0.000885	56.1	0.449	0.0143	20.7	1.29	1.23e-08	tslNA
MAFG-DT-201	MAFG-DT	1.12	0.000226	24.6	0.971	4.23e-10	16.6	1.25	3.19e-10	27.7	1.72	8.15e-14	tsl1
LINC01238-202	LINC01238	1.17	0.0107	11.3	0.971	0.00653	51	0.915	7.86e-05	14.2	1.58	1e-06	tsl2
SLC25A21-AS1-201	SLC25A21-A	0.865	0.00361	37.6	-0.97	1.16e-05	36.7	-1.07	2.27e-09	73.8	-0.644	0.00226	tslNA
AC011365.1-201	AC011365.1	0.855	5.6e-05	67.7	-0.968	3.41e-12	83.5	-1.57	8.15e-16	62.4	-0.959	2.61e-10	tsl2
LINC01001-201	LINC01001	1.1	0.005	88.6	0.966	1.43e-05	5.29	0.704	0.0481	2.46	1.44	0.00614	tsl5
AC005546.1-201	AC005546.1	1.21	0.000735	10	0.965	3.02e-05	14.8	0.902	8.62e-05	19.5	1.34	1.22e-10	tsl3
AC092802.3-201	AC092802.3	0.654	4.13e-05	39.2	-0.965	4.81e-08	30	-1.54	1.47e-11	37.1	-1.08	2.95e-07	tsl3
LINC01006-215	LINC01006	0.932	0.00562	27.1	-0.963	1.74e-07	375	-0.934	1.16e-09	26.7	-0.926	0.000614
AC021231.1-201	AC021231.1	0.845	0.000863	23.1	-0.963	6.27e-05	28.2	-1.14	5.59e-06	36.2	-0.809	0.000349	tsl5
AL138778.1-201	AL138778.1	0.944	0.0492	29	0.963	0.00152	35.2	0.913	0.000666	60.9	1.31	8.28e-07
LINC01814-201	LINC01814	0.826	0.00165	21.5	-0.961	9.01e-07	349	-1.13	8.88e-14	38	-0.619	0.002	tsl5
AC027237.3-205	AC027237.3	0.828	0.000189	41.2	-0.961	6.78e-09	10.3	1.78	1.11e-05	37.2	-1.14	2.82e-09
LINC01301-211	LINC01301	1.06	0.0318	11.2	0.96	0.0308	24.4	1.01	6.5e-05	25.3	1.78	3.24e-08
AC008074.2-201	AC008074.2	1.16	0.00233	38.9	0.959	6.77e-07	37.9	0.881	2.88e-06	78.4	1.29	2.21e-11	tslNA
DANT2-202	DANT2	0.717	0.000362	84.7	-0.956	5.61e-07	333	-1.09	2.33e-07	103	-0.626	6.96e-05
AC139100.1-201	AC139100.1	0.976	0.0467	5.88	-0.955	0.0229	0.736	-1.91	0.0394	1.77	-1.68	0.00987	tsl2
LINC00907-205	LINC00907	0.971	0.0135	5.67	-0.954	0.00782	42.3	-0.743	0.000812	2.51	-1.25	0.0143	tsl2
PVT1-260	PVT1	1.13	0.0306	40.9	0.954	1.51e-05	557	0.666	0.00102	92.6	1.38	1.09e-18
HOXA-AS2-209	HOXA-AS2	0.885	0.0233	25.5	-0.954	0.00418	52.6	-0.466	0.0112	24	-0.786	0.00662	tsl1
STXBP5-AS1-243	STXBP5-AS1	0.879	0.000595	77.8	-0.952	6.71e-09	345	-0.903	4.27e-11	138	-0.693	8.39e-06
AC090206.1-201	AC090206.1	0.968	0.0264	5.71	-0.952	0.00358	5.49	-1.26	0.000102	7.83	-0.646	0.0305	tsl5
TNK2-AS1-203	TNK2-AS1	1.1	0.00318	24.1	0.952	3.5e-05	3.81	1.33	0.000463	65	1.46	1.11e-14	tsl2
LINC01215-201	LINC01215	1.23	0.0204	88.7	0.948	3.51e-05	47	2.31	1.15e-07	80.1	2.83	2.22e-10	tsl3
AP003059.1-201	AP003059.1	0.828	0.0101	8.46	-0.948	0.0105	13.7	-1.04	0.00057	15.4	-0.62	0.0333	tsl5
AC145124.1-201	AC145124.1	0.714	2.51e-05	128	-0.946	1.05e-11	23.6	-0.999	8.76e-05	40.2	-0.571	0.0183	tsl2
LINC00511-277	LINC00511	0.773	0.0332	46.4	-0.944	0.00174	1640	-0.941	0.000349	53.1	-0.693	0.00892
AC016027.1-202	AC016027.1	0.734	0.0186	169	-0.94	0.000533	183	-1.25	2.73e-07	826	-0.524	0.0375	tslNA
LINC01515-211	LINC01515	0.711	0.00399	78.9	-0.937	5.96e-07	769	-1.26	3.06e-11	105	-0.853	6.94e-05	tsl5
AC007255.1-202	AC007255.1	0.771	0.00262	90	-0.936	3.66e-06	156	-1.07	7.06e-10	185	-0.702	8.47e-05	tsl1
AC006112.1-201	AC006112.1	0.895	0.0135	30.5	-0.935	0.00269	32.4	-1.05	0.000456	57.1	-0.648	0.0129
AL079343.1-201	AL079343.1	0.845	0.00131	37.2	-0.934	2.06e-05	38.2	-1.06	1.26e-07	70	-0.623	0.00339	tslNA
AC046134.2-212	AC046134.2	0.848	4.73e-05	136	-0.934	2.32e-10	166	-0.487	0.000172	223	-0.674	1.5e-05
C5orf56-203	C5orf56	1.47	0.000105	86.8	0.93	9.23e-07	797	0.555	0.000222	137	1.34	4.23e-13	tsl2
ITGA9-AS1-224	ITGA9-AS1	0.866	1.73e-06	42.3	-0.93	3.92e-08	206	-1.24	1.16e-26	92.5	-0.651	7.27e-10
CARD8-AS1-201	CARD8-AS1	1.38	0.000292	121	0.929	5.87e-11	120	0.985	3.47e-11	246	1.4	7.72e-16	tsl1
FOXP1-IT1-201	FOXP1-IT1	0.669	1.1e-05	318	-0.927	1.05e-14	351	-1.07	2.87e-12	442	-0.631	1.32e-08	tsl2
LINC01814-202	LINC01814	0.893	0.04	11.5	-0.925	0.0107	349	-1.13	8.88e-14	27.3	-0.572	0.0129	tsl3
KBTBD11-OT1-201	KBTBD11-OT	0.829	0.0414	27.4	-0.924	0.00288	54.4	-1.43	4.23e-10	11.6	-1.06	0.00475	tsl3
U62631.1-201	U62631.1	1.64	0.00236	27.2	0.922	0.00115	19.3	3.19	7.66e-11	23.9	3.44	3.84e-14	tsl3
USP30-AS1-201	USP30-AS1	1.46	0.000172	45.8	0.921	2.72e-05	43.3	1.17	4.81e-09	62.7	1.09	5.08e-09	tsl2
AL035661.1-201	AL035661.1	0.667	0.000224	162	-0.921	1.6e-07	168	-1.13	4.67e-12	305	-0.693	0.00013	tslNA
LINC00261-202	LINC00261	1.79	0.0243	1570	0.919	0.0027	1620	0.801	0.00303	3200	1.21	3.98e-06	tsl3
CHRM3-AS2-202	CHRM3-AS2	1.21	0.00896	19.2	0.919	0.000842	150	1.54	1.26e-06	47	1.28	2.46e-08	tsl5
AC091544.4-201	AC091544.4	0.885	0.0319	55.3	-0.918	0.000925	76.7	-1.04	9.81e-06	141	-0.626	0.00611	tslNA
FUT8-AS1-201	FUT8-AS1	1.16	0.00214	52.4	0.915	3.56e-11	53.1	1.34	3.3e-17	173	1.23	3.55e-30	tslNA
AC091563.1-202	AC091563.1	0.805	0.000869	26	-0.914	6.58e-06	69.3	-0.838	5.89e-09	33.4	-0.572	0.00142	tsl5
AC087045.2-201	AC087045.2	1.07	0.0369	5.66	0.914	0.0254	3.54	2.15	5.91e-05	7.49	2.7	4.01e-07	tslNA
TMEM161B-AS1-2	TMEM161B-	0.852	0.000434	219	-0.912	7.24e-07	3880	-0.8	1.04e-13	901	-0.306	0.0017
AC019117.1-201	AC019117.1	0.883	0.0273	38.7	-0.909	5.17e-05	124	-1.7	5.29e-06	6.79	-1.84	5.95e-05	tsl5
SBF2-AS1-202	SBF2-AS1	0.883	7.84e-05	10.6	-0.909	0.00176	210	-1.12	4.68e-28	18.5	-0.539	0.00623	tsl5
FGF14-IT1-201	FGF14-IT1	0.975	0.019	6.31	-0.906	0.031	18.7	-1.86	5.31e-10	11.7	-1.65	1.36e-06	tsl2
BRWD1-IT1-201	BRWD1-IT1	0.739	0.00101	27.9	-0.906	3.2e-06	36.4	-0.97	6.45e-06	51.9	-0.554	0.000825	tsl3
AL583805.2-201	AL583805.2	0.787	0.00502	12.3	-0.905	0.00235	16.3	-1.27	6.48e-05	20.6	-0.836	0.00646	tsl5
MANCR-205	MANCR	0.882	0.000647	17.9	-0.902	0.000212	74.1	-2.69	5.62e-19	19.3	-2.39	1.77e-08
C1RL-AS1-205	C1RL-AS1	1.26	0.00162	282	0.902	7.14e-08	366	0.807	1.09e-05	412	1.26	6.92e-14	tsl1
AC008875.3-201	AC008875.3	1.33	0.000241	84.3	0.902	1.01e-05	147	1.25	5.78e-14	282	1.67	2.13e-19
LINC01687-207	LINC01687	0.871	0.0042	47.2	-0.899	5.69e-06	174	-1.71	2.64e-08	39	-1.31	4.65e-05
AL137003.2-201	AL137003.2	1.14	0.0157	57.2	0.898	1.89e-05	56.5	0.766	5.49e-05	116	1.21	4.98e-10	tslNA
AC012370.1-201	AC012370.1	0.755	0.000135	34	-0.897	2.87e-06	49.4	-1.07	5.85e-07	20	-0.646	0.00818	tsl3
AC025280.2-201	AC025280.2	0.948	0.00409	17.1	-0.897	2.06e-05	9.27	-2.61	9.98e-11	17.2	-1.19	0.000106	tslNA
HOXA-AS2-205	HOXA-AS2	0.948	0.0497	5.13	-0.896	0.0464	52.6	-0.466	0.0112	13.4	-0.626	0.0324	tsl3
SENCR-201	SENCR	1.12	0.00132	26.5	0.896	8.27e-08	8.17	1.01	0.000224	32	1.19	1.4e-09	tsl1
AC009269.5-201	AC009269.5	0.723	0.0044	40.8	-0.895	2.34e-05	47.1	-1.14	2.07e-07	77.5	-0.629	0.000835	tslNA
AC004233.2-201	AC004233.2	0.844	0.0104	48.7	-0.895	0.000411	28.9	-1.15	1.63e-06	93	-0.646	0.0114	tslNA
SUCLG2-AS1-208	SUCLG2-AS1	0.893	3.56e-05	49.5	-0.894	2.22e-10	318	-1.06	2.48e-19	45.6	-0.96	1.27e-05
BX284613.2-202	BX284613.2	1.03	0.0397	21	0.894	0.00034	35.5	-1.41	1.99e-09	6.3	1.6	1.85e-05
AC108734.4-201	AC108734.4	0.957	0.00567	8.71	-0.893	0.0255	6.39	-1.13	0.000432	1.43	-2.16	0.00619	tsl1
PVT1-282	PVT1	1.1	0.0299	5.35	0.893	0.0332	557	0.666	0.00102	7.29	1.89	4.45e-10
AC108066.2-201	AC108066.2	1.05	0.0228	29.7	0.892	4.02e-06	29.9	0.808	6.75e-05	12.3	1.7	2.95e-10
AC002460.2-201	AC002460.2	0.882	0.00224	49.5	-0.891	1.28e-06	37.3	-1.37	3.8e-09	41.6	-1.09	4.62e-06
AC012150.1-202	AC012150.1	0.814	0.000286	65.3	-0.891	7.9e-10	3.51	-1.13	0.00821	42.2	-0.661	0.000637
AC097500.1-201	AC097500.1	0.71	0.000291	54.2	-0.89	4.75e-07	63.5	-1.02	4.24e-09	65.9	-0.631	0.000167
AC116366.2-201	AC116366.2	1.14	0.0264	43.7	0.888	1.64e-06	10.8	1.77	2.23e-07	78.6	1.08	2.13e-10	tsl3
HM13-IT1-201	HM13-IT1	1.3	0.00295	17.3	0.885	1.13e-05	19.3	0.873	4.83e-05	31.3	1.39	8.51e-12	tsl3
AC079336.3-201	AC079336.3	0.741	0.00284	38.1	-0.885	3.13e-06	53.5	-1.15	1.29e-07	17.6	-0.932	0.000691	tsl3
AL713852.1-202	AL713852.1	0.697	8.76e-07	215	-0.885	3.96e-18	3.51	-1.69	0.000858	281	-0.901	6.81e-15
TRPC7-AS1-201	TRPC7-AS1	0.794	0.0249	40	-0.884	0.000165	51.8	-1.03	5.5e-07	16.5	-0.794	0.000395	tsl3
LINC02325-206	LINC02325	1.12	0.00647	23.8	0.883	7.38e-05	33.7	1.47	4.51e-07	28.2	2	4.98e-10
AC103853.2-201	AC103853.2	1.15	0.00662	19.3	0.882	6.39e-06	24.5	0.748	0.000704	25.8	1.16	6.56e-11	tsl3
AC108516.2-201	AC108516.2	0.872	0.00364	10.1	-0.881	0.00413	9.27	-1.51	2e-07	10.8	-0.98	0.000486	tsl5
AC104170.1-201	AC104170.1	0.629	0.000518	52	-0.881	4.36e-07	77.4	-1.45	2.87e-13	33.8	-1.17	3.28e-05	tsl3
AC008667.1-201	AC008667.1	1.1	0.0394	9.25	0.879	0.00303	10.3	0.688	0.00238	5.29	1.18	0.0015	tsl4
AL512306.2-201	AL512306.2	0.824	0.00449	56.1	-0.878	0.000554	17.1	0.99	0.00644	60	-0.71	0.00693	tsl2
AL139041.1-201	AL139041.1	0.885	0.0219	10.1	-0.878	0.00448	9.55	-1.17	5.19e-05	16.1	-0.56	0.0393	tslNA
AC079160.1-204	AC079160.1	0.932	0.0335	27.3	-0.876	9.14e-06	32	-1.95	7.27e-06	5.68	-2.2	6.21e-05
AL391117.1-201	AL391117.1	0.913	0.0094	15.8	-0.875	0.00144	10.9	-3.21	8.98e-10	1.53	-3.76	1.11e-06	tsl5
AC127540.2-201	AC127540.2	0.954	6.46e-06	17	-0.873	2.77e-05	5.68	-2.53	2.78e-12	9.17	-2.06	2.46e-09
LINC00571-202	LINC00571	1.27	0.000548	73.1	0.871	1.46e-07	91.9	0.813	7.06e-06	292	0.85	9.88e-13	tsl2
AC008147.2-201	AC008147.2	0.682	7.57e-06	346	-0.871	2.34e-13	286	-1.2	1.36e-12	512	-0.735	1.11e-09	tsl1
AC087564.1-201	AC087564.1	0.973	0.0198	6.18	-0.87	0.0129	16.9	-1.27	4.43e-06	7.4	-0.95	0.00921
AC100771.2-201	AC100771.2	0.91	0.00369	24.2	-0.867	9.15e-06	7.71	-1.31	1.87e-06	29.6	-0.508	0.0107	tsl3
AC036222.2-201	AC036222.2	1.08	0.00913	9.42	0.863	0.000956	6.31	1.13	0.000308	3.91	1.74	1.53e-05	tsl3
AC092894.1-201	AC092894.1	0.683	0.000483	138	-0.863	3.41e-08	92.8	-1.34	1.38e-09	156	-0.905	6.49e-06	tsl5
AC064799.2-202	AC064799.2	0.906	0.015	15.4	-0.863	0.000429	67.2	-1.08	2.16e-06	31.7	-0.661	0.0022	tsl3
AC004233.1-201	AC004233.1	0.903	0.0103	9.33	-0.862	0.000757	2.62	-1.43	0.00378	8.17	-0.716	0.0106	tsl4
AL359711.2-201	AL359711.2	0.866	0.0349	20	-0.861	0.00279	19.5	-1.12	9.07e-06	37	-0.6	0.0144	tslNA
AC016027.2-201	AC016027.2	0.88	0.00704	41.2	-0.857	5.56e-05	30.5	-1.51	4.56e-09	48.4	-0.915	1.38e-05	tsl1
RNF213-AS1-205	RNF213-AS1	1.26	0.0104	185	0.856	3.24e-05	34.1	-0.458	0.00319	1120	1.61	3.56e-33
GNG12-AS1-204	GNG12-AS1	0.761	0.000734	22.5	-0.855	1.84e-06	25.1	-1.68	5.57e-20	40.9	-0.532	0.00106	tsl3
AC015912.3-201	AC015912.3	1.26	0.0292	12.6	0.855	0.0107	11.7	0.761	0.00739	25	1.19	6.6e-06	tslNA
AL121761.1-201	AL121761.1	0.919	0.00496	15	-0.854	0.000265	11.8	-1.12	1.1e-05	52.7	-0.498	0.00506	tslNA
AC104971.1-201	AC104971.1	1.04	0.0409	6.53	0.854	0.00678	4.61	0.704	0.0425	119	1.11	1.6e-18	tsl2
AC010149.1-201	AC010149.1	1.13	0.0142	22.5	0.853	9.69e-05	10.6	1.53	3.21e-08	4.41	2.96	1.98e-08	tsl4
AC243967.2-201	AC243967.2	1.15	0.0375	45.7	0.852	0.0114	2.21	1.03	0.0468	17.4	1.92	4.47e-08	tsl4
AC009063.3-201	AC009063.3	0.977	0.00832	12	-0.852	0.00206	4.06	-1.93	4.5e-05	11.9	-0.817	0.00859
AC063960.2-201	AC063960.2	0.786	0.00127	131	-0.851	0.000336	1.03	-1.63	0.0316	144	-0.586	0.000215
TP53TG1-208	TP53TG1	0.922	0.0137	58.9	-0.85	8.09e-07	281	-1.01	4.03e-08	8.03	-1.13	0.00132
AC092652.2-201	AC092652.2	0.57	3.75e-05	432	-0.848	1.61e-13	163	-3.19	2.63e-26	401	-1.12	1.45e-07
RRS1-AS1-201	RRS1-AS1	0.866	0.000544	88.8	-0.847	1.47e-08	71.3	-1.21	8.76e-11	119	-0.745	6.37e-06	tsl2
LINC02313-201	LINC02313	0.854	0.04	20.1	-0.844	0.000596	20.5	-0.968	7.32e-07	21.9	-0.636	0.0202	tsl2
ADAMTS9-AS2-205	ADAMTS9-A	0.842	0.00104	53.2	-0.843	0.000586	205	-0.913	1.02e-07	11.6	-0.635	0.0184
SNHG29-223	SNHG29	0.783	0.000938	34.8	-0.843	5.44e-06	6510	-0.314	0.0116	39.7	-0.51	0.00345	tsl1
LINC01389-201	LINC01389	0.705	1.77e-05	51.3	-0.84	5.69e-10	21.4	-2.64	9.73e-24	11.9	-2.3	5.21e-14	tsl3
AL365295.1-225	AL365295.1	0.886	0.00719	7.06	-0.837	0.0324	215	-1.18	2.36e-09	5.67	-1.21	0.00689
AC022916.1-201	AC022916.1	1.1	0.0017	37.6	0.837	5.76e-07	38.1	0.743	4.13e-06	62.4	1.15	3.76e-11	tsl2
LINC01224-210	LINC01224	0.889	0.0177	65.4	-0.836	9.4e-08	219	-1.11	9.29e-08	126	-0.711	0.00414
SLC7A11-AS1-202	SLC7A11-AS	1.16	0.00971	93.4	0.835	1.13e-05	2.62	-1.93	0.0121	114	2.01	8.72e-19	tsl1
ADAMTS9-AS2-202	ADAMTS9-A	0.862	0.00164	42	-0.833	1.35e-05	205	-0.913	1.02e-07	61.1	-0.515	0.00275	tsl2
ARHGEF9-IT1-201	ARHGEF9-IT	0.827	8.97e-05	10.5	-0.833	0.000628	12.6	-1.04	1.07e-05	8.92	-0.793	0.0249	tsl5
ZRANB2-AS2-240	ZRANB2-AS2	0.949	0.0111	10.2	-0.833	0.00562	144	-1.81	1.53e-25	5.22	-1.23	0.00541
AL356020.1-201	AL356020.1	1.08	0.00568	9.62	0.833	0.000775	10.1	0.718	0.00213	12.3	1.1	8.56e-06	tsl5
AL135905.1-201	AL135905.1	0.805	0.000587	99.3	-0.832	1.93e-05	99.5	-0.973	1.38e-09	191	-0.537	0.00421	tslNA
AC040169.1-201	AC040169.1	1.1	0.0374	7.11	0.832	0.00536	6.93	0.694	0.012	14.6	1.07	1.84e-05	tslNA
AC000061.1-201	AC000061.1	0.672	0.000329	57	-0.831	2.13e-07	0.562	-2.17	0.0269	38.7	-0.538	0.0019	tsl3
AC027682.1-201	AC027682.1	1.12	0.0132	21.3	0.831	2.13e-05	22.4	0.704	0.00062	42.5	1.19	8.26e-11	tslNA
LINC01238-203	LINC01238	1.14	0.00726	28.6	0.831	0.000711	51	0.915	7.86e-05	8.12	1.55	1.86e-06	tsl2
AL445123.2-201	AL445123.2	0.847	0.0297	11.4	-0.829	0.00449	16.1	-0.879	0.000935	16.8	-0.569	0.0438
AL031289.2-201	AL031289.2	1.16	0.00482	24.2	0.829	0.00596	13.8	1.62	7.5e-05	29	2.06	1.76e-07
LINC01268-201	LINC01268	0.734	0.00345	199	-0.829	5.38e-05	165	-1.2	7.16e-09	14.3	-1.01	0.000144	tsl1
AC105101.2-201	AC105101.2	0.943	0.0219	18.7	-0.828	0.000775	12.7	-1.32	5.5e-06	6.78	-1.37	0.00332
AC087277.2-201	AC087277.2	0.651	0.00318	40.8	-0.827	4.99e-05	57.1	-1.02	4.36e-07	36.7	-0.715	0.000215	tsl5
CCR5AS-201	CCR5AS	1.21	9.17e-05	17	0.827	8.88e-05	16.7	1.02	1.71e-07	8.24	1.93	3.08e-09	tsl3
AP001107.9-204	AP001107.9	0.709	0.00777	144	-0.827	1.27e-05	251	-1.02	1.62e-08	69.5	-0.598	0.0124
AL365436.2-201	AL365436.2	0.791	0.00593	24.5	-0.827	0.00212	26.2	-0.965	0.000301	37.6	-0.546	0.0279	tsl4
VPS9D1-AS1-202	VPS9D1-AS1	1.15	0.00578	42.7	0.826	0.000296	27.6	0.762	0.000372	40.7	1.17	3.93e-08	tsl2
AC010542.5-201	AC010542.5	1.28	0.00276	29.2	0.824	5.57e-06	3.72	-0.891	0.0405	252	1.14	9.25e-23	tslNA
AC092828.1-201	AC092828.1	0.671	6.31e-06	551	-0.824	3.19e-13	549	-0.991	2.68e-11	932	-0.569	4.24e-07	tsl1
BX664727.3-204	BX664727.3	0.749	0.0336	99.6	-0.822	0.0227	28.6	-0.776	0.0132	1.29	-1.76	0.0175	tsl5
AL162253.2-201	AL162253.2	1.13	0.0442	18.2	0.822	0.00015	32.1	1	4.81e-07	26.9	1.29	8.71e-09
CXXC4-AS1-203	CXXC4-AS1	0.956	3.9e-05	33.7	-0.821	3.15e-08	12.8	-1.07	3.51e-06	30.6	-0.757	6.25e-06
AC007673.1-201	AC007673.1	0.886	0.00653	16.3	-0.821	0.000912	18.5	-0.984	9.24e-06	16.6	-0.599	0.0174	tsl5
AC026462.3-212	AC026462.3	0.902	0.0256	24	-0.819	1.25e-05	21.3	-1.37	1.3e-06	29.9	-1.06	0.000383
LINC00342-211	LINC00342	1.44	0.0107	340	0.818	4.66e-05	1250	0.698	2.22e-05	1520	1.27	2.22e-13
LINC02352-201	LINC02352	1.2	0.0237	21.5	0.818	9.49e-05	19.6	-0.396	0.0407	44.2	1.15	4.77e-10	tsl5
C5orf56-202	C5orf56	1.27	0.0036	54	0.816	6.44e-07	797	0.555	0.000222	95.5	1.12	7.07e-15	tsl2
GMDS-DT-212	GMDS-DT	0.705	0.000662	82.9	-0.815	1.05e-12	1600	-0.838	4.09e-09	49.5	-0.741	5.81e-08	tsl3
LINC02614-215	LINC02614	0.904	0.0366	8.85	-0.813	0.00728	431	-1.49	2.93e-18	8.33	-0.931	0.00401	tsl3
AC016542.1-201	AC016542.1	0.657	0.000413	72.9	-0.813	2.13e-06	78.6	-0.945	3.43e-07	131	-0.511	0.00112	tslNA
IGF2BP2-AS1-202	IGF2BP2-AS	0.784	0.000126	50.7	-0.812	4.33e-05	1.31	-2.57	0.000589	8.13	-1.44	2.63e-06	tsl1
LINC00511-215	LINC00511	0.783	0.0216	95.6	-0.81	0.00178	1640	-0.941	0.000349	153	-0.513	0.0346	tsl3
AC129492.1-201	AC129492.1	0.906	0.00345	21.4	-0.807	0.00109	21.1	-1.25	9.62e-10	38.5	-0.637	0.00567	tsl1
AC092902.4-202	AC092902.4	0.764	0.00493	110	-0.807	1.72e-08	123	-1.11	0.000233	79.2	-0.917	2.03e-05
MAP4K3-DT-201	MAP4K3-DT	0.848	0.0148	27.3	-0.804	8.87e-07	211	-0.902	9.25e-17	76.8	-0.316	0.048	tsl3
AC005358.2-201	AC005358.2	0.901	3.95e-05	54.9	-0.802	1.82e-08	16.8	-2.64	3.27e-11	12.1	-0.612	0.0195	tsl1
AC103591.3-201	AC103591.3	1.32	0.0222	16.9	0.8	0.000593	9.65	1.37	8.02e-05	33.2	1.25	8.3e-09	tslNA
AGAP1-IT1-201	AGAP1-IT1	0.729	0.00157	51.7	-0.799	2.33e-05	59.9	-0.982	1.32e-06	84.7	-0.466	0.00352	tsl3
U91328.1-201	U91328.1	0.85	6.4e-05	93.3	-0.799	1.22e-06	108	-0.955	5.28e-17	191	-0.509	0.000232	tsl2
HOXA-AS2-211	HOXA-AS2	0.78	0.00488	32.8	-0.798	0.00267	52.6	-0.466	0.0112	71	-0.532	0.0115	tslNA
AC104530.1-201	AC104530.1	1.17	0.0391	84.4	0.795	6.33e-05	59	1.14	1.13e-05	121	1.55	4.94e-09
CHRM3-AS2-205	CHRM3-AS2	1.18	0.00499	17.8	0.795	0.000455	150	1.54	1.26e-06	198	1.25	1.81e-12	tslNA
LINC00173-203	LINC00173	1.06	0.00109	12.9	0.795	0.0105	13.5	1.7	1.8e-07	15	2.09	8.16e-12	tsl2
AC079866.2-201	AC079866.2	0.608	1.82e-05	65.2	-0.794	1.91e-07	57.4	-1.33	1.18e-10	42.2	-0.943	1.15e-05	tsl3
AC079336.5-201	AC079336.5	0.801	8.51e-05	27.7	-0.791	0.00639	2.27	2.45	0.00124	168	-0.666	7.59e-07	tsl2
AL365295.1-223	AL365295.1	0.83	8.49e-05	29.2	-0.791	0.000245	215	-1.18	2.36e-09	28.7	-0.811	1.75e-05
CYP1B1-AS1-237	CYP1B1-AS1	0.861	1.03e-05	78.1	-0.79	5.63e-12	108	-1.71	5.1e-25	39.4	-1.62	4.9e-17
HULC-284	HULC	0.982	0.0324	16.8	-0.786	0.00415	107	-0.801	7.68e-07	4.43	-2.58	6.5e-06
AC008543.3-201	AC008543.3	0.792	0.00252	29.7	-0.785	4.03e-05	22.6	-1.09	5.04e-06	7.15	-0.879	0.0102	tsl5
AC090587.2-201	AC090587.2	1.17	0.0264	9.52	0.785	0.00222	21.1	0.628	0.00116	34.6	0.998	7.39e-07	tsl2
AC007637.1-201	AC007637.1	0.735	0.000667	105	-0.782	2.38e-07	113	-0.939	8.52e-12	126	-0.46	0.00191	tsl5
RGMB-AS1-205	RGMB-AS1	0.76	0.0191	37.2	-0.781	0.000687	22.4	0.588	0.00414	41.4	-0.537	0.00951	tsl3
LINC00894-207	LINC00894	0.835	0.000165	72.6	-0.781	4.19e-06	463	-0.9	1.5e-09	53.6	-0.53	0.00035	tsl5
AC096921.2-201	AC096921.2	1.15	0.0306	72.3	0.78	9.07e-05	74.6	0.644	0.000698	146	1.09	1.84e-09	tslNA
LINC02405-214	LINC02405	0.934	0.00493	29	-0.78	0.000145	82.6	-1.5	1.76e-08	21	-0.952	0.000232
LINC01124-201	LINC01124	1.06	0.0338	13.1	0.779	0.0153	12.9	0.651	0.0243	26.7	1.1	2.64e-05	tslNA
AC124248.2-201	AC124248.2	1.09	2.67e-05	21.8	0.779	0.000919	2.02	4.03	2.58e-10	75.8	1.52	2.88e-14
AC018607.1-201	AC018607.1	1.26	0.00184	39.3	0.779	0.000101	35.7	1.17	5.92e-06	44.6	1.63	1.73e-14	tsl5
AL355499.1-205	AL355499.1	0.921	0.00748	11.4	-0.778	0.0123	8.4	-1.91	2.18e-08	3.52	-2.36	8.18e-05
AC092896.2-201	AC092896.2	0.873	7.95e-05	30.1	-0.777	1e-08	17.7	-1.78	9.92e-18	24.2	-0.689	2.02e-05
C9orf139-202	C9orf139	1.07	0.00483	34.1	0.777	3.7e-05	18.2	1.9	6.43e-09	59.8	1.61	2.3e-11	tsl2
AC069243.1-201	AC069243.1	0.683	1.97e-05	152	-0.776	5.22e-11	157	-0.898	2.45e-12	297	-0.488	9.54e-06
AC016831.7-205	AC016831.7	1.25	0.000681	211	0.773	2.89e-09	157	0.48	0.00657	43.6	1.63	2.27e-15
AC091044.1-201	AC091044.1	0.786	0.00249	19.7	-0.772	0.000241	25.8	-0.936	1.63e-05	18.5	-0.552	0.0378	tsl3
AL390961.2-201	AL390961.2	0.851	0.00544	10.4	-0.771	0.00417	17.4	-0.787	8.98e-05	21.1	-0.491	0.0215	tsl5
NR2F2-AS1-205	NR2F2-AS1	0.931	0.0223	13.6	-0.771	0.00511	129	-0.564	0.00604	3.61	-0.873	0.0456	tsl5
ITGA9-AS1-227	ITGA9-AS1	0.844	6.51e-07	72.8	-0.767	4.08e-16	206	-1.24	1.16e-26	22.9	-0.617	0.00366
TCEAL3-AS1-201	TCEAL3-AS1	0.848	0.0334	11	-0.766	0.0152	12.6	-0.832	0.00072	14.6	-0.589	0.0455	tsl5
AL139124.1-201	AL139124.1	0.835	0.00285	14.7	-0.763	0.000149	3.17	0.864	0.0486	26.2	-0.444	0.011	tslNA
BISPR-207	BISPR	1.15	0.0147	8.58	0.762	0.0203	80.9	1.5	1.14e-22	16.6	1.69	7.5e-08	tsl5
AC087588.2-201	AC087588.2	0.691	0.00259	45.3	-0.762	0.000225	54.4	-0.967	3.61e-06	81.2	-0.535	0.00263	tslNA
AC110285.2-203	AC110285.2	0.947	0.0352	35	-0.762	0.00653	73.4	-0.669	0.00893	59.6	-0.455	0.0452
AGAP2-AS1-201	AGAP2-AS1	1.2	0.000131	45.5	0.762	1.31e-06	41.5	0.499	0.000462	211	1.45	1.22e-21	tsl1
IL10RB-DT-201	IL10RB-DT	1.14	0.0265	143	0.76	3.06e-11	7.73	0.74	0.0229	595	1.39	4.23e-36	tsl2
AC012020.1-201	AC012020.1	1.09	0.0145	77.1	0.757	5.57e-07	174	0.611	0.000604	58.5	1.38	6.32e-12
AL135926.1-201	AL135926.1	0.928	0.000107	41.7	-0.757	1.66e-05	7.72	-2.28	1.91e-12	8.76	-2.01	9e-09
AC026202.2-201	AC026202.2	1.19	0.0115	53.4	0.755	0.000345	28.9	1.14	8.59e-06	397	1.17	2.37e-19	tsl2
NUTM2A-AS1-205	NUTM2A-AS	0.841	0.00135	49.4	-0.75	0.0015	1550	-0.595	0.000543	58.8	-0.443	0.0152	tsl1
AC004034.1-201	AC004034.1	1.21	0.0133	14.5	0.75	0.00625	16.3	0.636	0.00837	21.5	0.971	0.000306	tsl3
AC006333.2-201	AC006333.2	0.761	0.019	353	-0.75	0.00345	298	-0.84	2.06e-05	669	-0.483	0.0443	tslNA
AC005229.4-201	AC005229.4	1.09	0.000483	25.6	0.748	1.44e-05	29.5	0.504	0.000216	61.4	0.897	9.93e-09	tslNA
AC027020.2-201	AC027020.2	1.12	0.0362	37.1	0.748	0.0207	35.5	0.656	0.0176	72.7	1.12	1.68e-05	tslNA
AL031768.1-201	AL031768.1	0.826	0.00426	21.2	-0.748	0.000259	23.2	-0.969	5.28e-06	38.8	-0.443	0.0305	tslNA
STARD4-AS1-204	STARD4-AS1	1.17	0.0298	159	0.741	0.00068	11	0.836	0.000715	273	1.13	1.17e-10
PRKCQ-AS1-222	PRKCQ-AS1	1.11	0.0253	18.8	0.74	0.00149	211	0.734	1.82e-07	242	1.14	1.22e-14
FOXD2-AS1-201	FOXD2-AS1	0.778	0.00389	196	-0.738	5.12e-05	196	-0.895	3.21e-10	369	-0.463	0.00617	tslNA
AC009093.6-201	AC009093.6	1.1	0.0392	6.91	0.738	0.0337	5.61	0.986	0.00756	9.89	1.46	2.56e-05	tslNA
LINC01376-204	LINC01376	0.898	0.0444	11.1	-0.737	0.00693	37.1	-1.02	1.74e-10	4.25	-1.08	0.00433	tsl2
HAGLR-214	HAGLR	0.76	0.0056	426	-0.736	0.00071	858	-0.9	1.41e-11	140	-0.63	0.000456
CEBPA-DT-201	CEBPA-DT	0.832	0.0142	126	-0.735	0.000722	118	-0.878	1.13e-07	267	-0.441	0.0246	tslNA
AC105916.1-201	AC105916.1	0.715	0.00176	89.3	-0.734	2.02e-05	6.54	-1.6	6.46e-05	163	-0.597	0.000753
FAM157C-204	FAM157C	1.12	0.0244	52.2	0.734	0.000328	21.7	2.35	8.6e-12	8.77	2.73	4.9e-08	tsl5
AC051619.8-201	AC051619.8	1.48	0.0142	152	0.733	0.00044	122	0.621	0.000847	252	1.03	2.88e-07	tslNA
AC023095.1-201	AC023095.1	0.983	0.0108	8.84	-0.733	0.00408	1.3	-2.49	0.000901	4.49	-1.61	0.000249
AL009178.2-201	AL009178.2	0.954	0.0164	17.3	-0.732	0.00184	10.5	-0.779	0.00699	38.1	-0.558	0.00571	tslNA
AL591506.1-201	AL591506.1	0.966	0.0132	22.4	-0.731	0.000431	11.1	-1.39	4.21e-07	8.88	-1.1	0.0101
AC040904.1-201	AC040904.1	0.85	0.00379	5.86	-0.727	0.0297	10.5	-1.06	1.72e-05	12	-0.517	0.0343	tslNA
AL451123.2-201	AL451123.2	0.732	0.000618	110	-0.726	1.65e-05	122	-0.837	6.68e-06	148	-0.448	0.00489
AP001528.1-201	AP001528.1	0.841	0.00385	29.3	-0.726	0.000469	24.8	-0.873	0.000274	3.95	-1.15	0.0327	tsl5
AC090739.1-201	AC090739.1	0.669	3.02e-05	106	-0.726	8.72e-08	119	-0.879	8.2e-08	197	-0.43	0.000765	tsl3
AC121338.2-201	AC121338.2	0.854	0.005	61.6	-0.722	2.92e-05	61	-0.849	1.45e-09	117	-0.438	0.0109	tslNA
LINC01290-201	LINC01290	0.802	0.00473	16.6	-0.721	0.00265	23.5	-0.922	1.85e-05	27.7	-0.512	0.0192	tsl2
AC007364.1-201	AC007364.1	0.886	0.000357	56.7	-0.721	7.25e-08	176	-1.23	4.17e-13	10.4	-1.14	5.14e-05	tsl2
SLC25A25-AS1-201	SLC25A25-A	0.712	0.0139	2210	-0.72	0.000482	2230	-0.912	3.35e-07	47.9	1.09	8.11e-07	tsl1
LINC01480-204	LINC01480	1.2	0.01	43.7	0.72	0.00109	36.4	1.27	4.91e-06	80.6	1.65	8.44e-09	tslNA
AC108727.1-201	AC108727.1	0.777	0.0243	27.4	-0.718	0.00246	31.6	-0.924	9.88e-05	27.2	-0.543	0.0357	tsl2
AC063960.2-204	AC063960.2	0.88	0.0317	36.1	-0.714	0.00652	1.03	-1.63	0.0316	20.8	-0.541	0.00526
MMP25-AS1-208	MMP25-AS1	1.17	0.00536	29.2	0.713	0.0031	67.2	1.11	4.97e-07	73.5	1.8	9.73e-15	tsl3
AC026401.3-201	AC026401.3	1.31	2.09e-05	81.7	0.708	1.05e-09	89.3	0.629	3.61e-10	177	1.06	4.11e-19	tslNA
ANKRD44-IT1-201	ANKRD44-IT	1.29	0.00254	152	0.708	1.18e-05	172	0.907	8.73e-05	37.9	1.4	3.59e-12	tsl1
AL591501.1-206	AL591501.1	0.978	0.00341	8.8	-0.707	0.0264	18.5	-1.13	1.76e-05	10.4	-0.812	0.0114
AC004080.2-201	AC004080.2	0.769	0.0267	54.5	-0.707	0.00344	41.6	-0.875	5.12e-05	87.9	-0.524	0.0251	tsl4
MIAT-229	MIAT	1.13	0.000429	45.1	0.707	2.49e-05	868	2.04	1.75e-16	85.6	2.65	1.77e-21
LINC02489-201	LINC02489	1.14	0.0365	7.49	0.706	0.043	7.66	0.649	0.0227	11.4	0.994	0.000608	tsl3
DANT2-201	DANT2	0.644	0.0009	327	-0.704	1.45e-07	333	-1.09	2.33e-07	362	-0.654	0.00027	tsl3
AC090629.1-201	AC090629.1	0.975	0.000981	48	-0.704	2.61e-07	6.25	-2.08	2.46e-09	6.01	-1.62	0.000175
AC073333.1-201	AC073333.1	0.834	0.00491	32.3	-0.703	1.61e-05	0.729	2.94	0.00479	14	-0.567	0.00797	tsl3
AC012405.1-201	AC012405.1	0.898	0.00439	12.4	-0.703	0.0253	4.1	-2.26	7.25e-07	9.54	-2.28	2.43e-09
CPEB2-DT-202	CPEB2-DT	0.939	0.00577	24.4	-0.699	0.002	33.1	-0.932	6.69e-10	6.55	-1.25	3.19e-05	tsl2
TMEM220-AS1-20	TMEM220-A	0.876	0.007	22.4	-0.697	7.64e-05	58.5	-1.37	5.9e-10	35.5	-0.35	0.025	tsl4
AC011365.1-203	AC011365.1	0.842	0.000614	74.3	-0.694	3.47e-09	83.5	-1.57	8.15e-16	68.3	-0.992	9.96e-09
LINC01814-203	LINC01814	0.83	6.83e-05	494	-0.693	4.19e-18	349	-1.13	8.88e-14	322	-0.751	2.58e-07	tsl1
AL449106.1-201	AL449106.1	1.14	0.00123	70.6	0.693	2.56e-10	19.2	1.05	2.57e-06	240	0.992	1.67e-27	tslNA
AC024610.2-203	AC024610.2	0.966	0.0369	9.5	-0.692	0.0411	10.6	-1.97	6.05e-08	5.38	-1.56	0.00211	tsl5
AC000065.2-201	AC000065.2	0.758	0.000746	94	-0.692	5.77e-05	104	-0.824	1.82e-05	169	-0.397	0.00868
DLGAP1-AS2-202	DLGAP1-AS2	1.15	0.00401	52.4	0.691	1.77e-07	108	0.777	2.66e-11	129	1.01	9.42e-18	tslNA
AL357568.2-201	AL357568.2	0.859	0.00182	41.7	-0.686	8.48e-06	28.1	-1.05	1e-06	49.8	-0.577	0.0013	tslNA
AC144652.1-201	AC144652.1	1.1	0.0187	25.5	0.683	0.00297	25.1	0.518	0.0115	51.1	0.929	7.91e-06	tslNA
AL050309.1-204	AL050309.1	0.839	0.0234	16.9	-0.682	0.0168	402	-1.05	9.7e-10	590	-0.611	1.26e-05
DLEU1-232	DLEU1	0.949	0.014	15.3	-0.681	0.00216	400	-1.19	3.27e-09	6.15	-1.33	0.00104	tsl5
NRAV-202	NRAV	1.24	0.0427	88.9	0.68	0.000658	263	0.457	5.2e-08	297	0.865	2.13e-10
AC090152.1-201	AC090152.1	0.92	0.0102	13.1	-0.679	0.00186	58.3	-0.367	0.0055	26.4	-0.542	0.00921	tsl2
AC090181.2-201	AC090181.2	0.642	0.000511	219	-0.678	1.81e-06	247	-0.787	3.4e-06	419	-0.352	0.00721	tslNA
AC008105.3-202	AC008105.3	1.16	1.54e-06	31.7	0.678	1.86e-06	105	2.01	1.33e-11	32.2	2.6	3.21e-29	tsl1
AC008760.2-201	AC008760.2	1.1	0.0197	19.6	0.678	0.0209	5.34	3.49	4.56e-09	11.4	3.98	8.22e-14	tslNA
LINC01224-203	LINC01224	0.804	0.0478	158	-0.676	3.31e-07	219	-1.11	9.29e-08	9.37	-1.22	2.98e-05	tsl1
LINC02177-201	LINC02177	0.895	2.04e-05	88.4	-0.675	9e-09	32.8	-2.72	6.49e-26	49.3	-2.27	2.34e-15	tsl1
GNG12-AS1-203	GNG12-AS1	0.808	0.00018	92.3	-0.673	6.81e-09	25.1	-1.68	5.57e-20	57.3	-1.11	2.9e-07	tsl2
AL080317.1-201	AL080317.1	0.716	7.82e-06	137	-0.672	1.67e-09	128	-0.85	2.9e-10	257	-0.408	0.000224	tslNA
AC018926.2-201	AC018926.2	1.2	0.0211	32.6	0.671	1.81e-05	35.1	0.569	0.00176	63.5	0.967	4.3e-10	tslNA
TMEM161B-AS1-2	TMEM161B-	0.674	1.16e-07	2690	-0.671	3.09e-13	3880	-0.8	1.04e-13	5090	-0.393	1.02e-06
AL353807.5-201	AL353807.5	1.36	0.000138	131	0.67	2.36e-07	25.5	1.67	1.67e-10	17.1	2.27	8.15e-14
AC004053.1-201	AC004053.1	0.929	0.0128	7.94	-0.67	0.0349	8.88	-0.997	0.000175	1.2	-1.67	0.0173	tsl5
NUTM2A-AS1-212	NUTM2A-AS	0.899	0.0301	23.6	-0.67	0.0214	1550	-0.595	0.000543	13	-0.642	0.0261	tsl1
AL353801.1-201	AL353801.1	0.854	0.0215	21.1	-0.668	0.00255	11.6	-1.51	3.75e-06	17.2	-0.994	0.00183	tsl3
AL353748.3-201	AL353748.3	0.854	0.000243	140	-0.667	5.2e-09	58.1	-0.949	6.36e-11	179	-0.473	0.00384
TBC1D8-AS1-201	TBC1D8-AS1	0.936	0.00112	34.3	-0.667	9.47e-08	25	-0.909	5.59e-09	22	-0.566	0.00919	tsl1
ELN-AS1-201	ELN-AS1	1.14	0.0395	15.7	0.664	0.00783	11.8	0.678	0.0138	30.5	1.08	2.19e-05	tsl4
GMDS-DT-202	GMDS-DT	0.824	0.001	254	-0.664	6.69e-06	1600	-0.838	4.09e-09	451	-0.426	0.000958	tsl1
SUCLG2-AS1-202	SUCLG2-AS1	0.898	0.000717	37.7	-0.663	3.33e-05	318	-1.06	2.48e-19	22.9	-0.941	8.79e-05	tsl1
AC015908.2-201	AC015908.2	0.859	0.0251	78.9	-0.662	8.19e-06	10.6	-1.17	8.22e-05	48.7	-0.39	0.0431
NKILA-202	NKILA	1.11	0.00851	32.4	0.66	0.00393	30.1	0.558	0.0047	83.8	1.04	1.8e-08	tslNA
LINC01558-202	LINC01558	0.863	0.0305	23.9	-0.66	0.00318	46	-1.31	2.22e-07	12.4	-1.18	0.00126	tsl2
AC011337.1-201	AC011337.1	0.896	0.000102	99.9	-0.66	8.42e-08	35.5	-1.47	2.47e-14	63.2	-0.961	2.81e-08	tslNA
LINC01588-208	LINC01588	1.16	0.000173	49.5	0.659	1.51e-07	194	0.48	0.000909	69.5	1.09	6.52e-13	tsl2
LINC01376-202	LINC01376	0.887	0.0296	34.9	-0.659	0.0421	37.1	-1.02	1.74e-10	65.2	-0.373	0.0254	tsl2
GMDS-DT-214	GMDS-DT	0.865	0.0306	24.1	-0.657	0.0107	1600	-0.838	4.09e-09	38.2	-0.489	0.00532	tsl3
TP53TG1-209	TP53TG1	0.819	0.000461	111	-0.657	4.19e-10	281	-1.01	4.03e-08	269	-0.643	0.00289
AC092111.1-201	AC092111.1	0.953	0.0199	31.1	-0.655	0.00172	15.2	-1.09	4.2e-05	28.5	-0.631	0.0164	tslNA
AL157396.1-201	AL157396.1	0.961	0.000447	94.9	-0.654	1.69e-08	17	-2.33	3.74e-13	19.5	-1.72	2.85e-08	tsl1
AC004943.1-203	AC004943.1	0.865	0.000793	21.5	-0.654	0.000269	19.7	-0.447	0.0175	41.1	-0.334	0.0471	tslNA
AC005856.1-201	AC005856.1	0.755	3.97e-06	295	-0.652	1.5e-09	26.2	-1.92	3.32e-13	47.2	-0.558	0.00131
AC026356.2-201	AC026356.2	1.09	0.0399	61.2	0.651	1.45e-05	36	0.829	0.000255	71.1	1.24	2.1e-10	tslNA
DLGAP1-AS2-201	DLGAP1-AS2	1.24	6.18e-05	88.8	0.649	5.18e-12	108	0.777	2.66e-11	91.7	1.48	1.09e-24	tsl2
STARD13-IT1-201	STARD13-IT	0.801	0.00347	24.2	-0.649	0.00496	31	-0.696	0.00238	24.3	-0.487	0.0285	tsl5
AC015908.4-201	AC015908.4	0.851	0.0118	23.4	-0.647	0.00235	1.78	-1.57	0.0254	41.2	-0.394	0.0364	tsl4
AL022098.1-201	AL022098.1	1.4	3.36e-06	350	0.647	3.01e-07	5.16	-0.747	0.0236	282	2.1	1.43e-23
AC127526.2-201	AC127526.2	0.846	0.00649	46.2	-0.646	1.33e-05	14.9	-1.18	4.28e-07	5.11	-1.26	0.00244	tsl3
AC022898.2-201	AC022898.2	0.861	0.00079	70.3	-0.644	3.92e-06	18.7	-1.34	2.53e-06	32.2	-0.816	0.000906	tslNA
AC083862.2-201	AC083862.2	1.22	0.00579	60.4	0.643	4.96e-06	49.5	0.605	0.00218	453	0.555	1.88e-05	tslNA
AL138724.1-201	AL138724.1	1.1	0.0354	48	0.639	0.00927	16.5	0.779	0.000292	375	0.595	7.16e-08	tslNA
AC234775.3-201	AC234775.3	1.13	0.0227	22.2	0.639	9.93e-05	21.5	0.507	0.00547	45.5	0.949	1.61e-10	tslNA
NUTM2A-AS1-222	NUTM2A-AS	0.675	0.0225	379	-0.639	0.000356	1550	-0.595	0.000543	607	-0.365	0.0368
AC027237.3-206	AC027237.3	0.917	0.0073	36.9	-0.638	0.00173	10.3	1.78	1.11e-05	602	-1.12	2.34e-10
CIRBP-AS1-201	CIRBP-AS1	1.17	0.00494	60.1	0.638	9.63e-06	7.4	0.947	0.000839	103	0.881	1.3e-09	tsl1
AC017071.1-201	AC017071.1	0.794	2.95e-05	127	-0.635	1.37e-08	136	-0.791	3.41e-10	246	-0.349	0.000981	tslNA
AC016957.2-201	AC016957.2	1.18	0.0151	46.9	0.632	0.000391	39.8	0.749	7.37e-05	77.4	1.18	1.65e-10	tslNA
SPINT1-AS1-205	SPINT1-AS1	0.807	0.044	55.3	-0.63	0.0052	237	-0.885	1.93e-11	184	-0.469	0.013	tsl2
USP2-AS1-201	USP2-AS1	0.956	0.0111	16.2	-0.63	0.0133	29.6	-1.05	3.22e-05	4.24	-1.55	0.000842	tsl3
AC022613.2-201	AC022613.2	0.941	0.0494	17.6	-0.623	0.0128	9.56	-0.929	0.00065	21.8	-0.768	0.0061	tslNA
AC090236.2-201	AC090236.2	0.707	0.000198	104	-0.622	6.05e-07	52.3	-1.41	2.17e-10	88.2	-0.983	2.62e-07	tslNA
AC079949.1-205	AC079949.1	0.795	0.00172	54.8	-0.621	0.00819	5.02	-1.14	0.00259	81.7	-0.777	0.00957
AC009163.4-201	AC009163.4	0.786	0.000385	52.8	-0.62	2.59e-05	50.2	-0.764	2.54e-05	75.1	-0.385	0.0103	tsl3
AL357078.2-201	AL357078.2	0.876	0.00806	14.8	-0.613	0.00859	14.3	-0.89	6.18e-05	23.5	-0.427	0.0407	tslNA
MAMDC2-AS1-213	MAMDC2-A	0.888	0.0112	11.2	-0.611	0.0162	122	-0.562	0.0211	7.13	-1.92	2.95e-05	tsl5
SIAH2-AS1-202	SIAH2-AS1	0.959	0.0144	25.3	-0.609	0.000351	13.4	-1.5	6.95e-12	10.4	-1.24	0.00035
AC099343.3-201	AC099343.3	1.17	0.000208	115	0.609	2.26e-09	94	0.557	1.79e-06	198	1.03	9.27e-19	tslNA
AC083900.1-201	AC083900.1	0.834	0.0301	29	-0.607	0.00533	31.7	-0.708	1.88e-05	42.2	-0.399	0.0474	tsl2
AL080275.1-201	AL080275.1	0.937	0.000428	65.4	-0.606	1.23e-07	9.41	-2.92	3.96e-14	14.4	-2.66	4.8e-11
AC105150.1-201	AC105150.1	0.792	0.000989	29.4	-0.599	0.00944	37.2	-0.722	0.0009	18.6	-0.501	0.0138	tsl3
LINC00963-202	LINC00963	1.33	4.07e-07	379	0.598	3.22e-20	583	0.89	5.21e-21	769	1.32	2.94e-31	tsl1
GMDS-DT-207	GMDS-DT	0.759	0.000575	233	-0.597	1.04e-06	1600	-0.838	4.09e-09	506	-0.282	0.00528	tsl3
AC091117.2-201	AC091117.2	1.09	0.0232	12.2	0.596	0.00862	1.78	1.85	0.00281	5.88	1.21	0.000162	tsl4
AC105429.1-201	AC105429.1	0.853	0.000128	87.9	-0.595	2.56e-05	59.3	-1.29	9.66e-12	105	-0.813	1.74e-07	tslNA
TMC3-AS1-214	TMC3-AS1	1.17	0.034	131	0.594	5.63e-05	386	0.669	0.000536	159	1.11	4.55e-11
ERVH-1-201	ERVH-1	0.836	0.00477	28.4	-0.593	0.000869	11.4	-1.26	0.00323	7.09	-1.43	3.32e-05	tsl1
AL590064.1-201	AL590064.1	0.697	0.000481	134	-0.593	1.48e-05	168	-0.791	1.85e-07	45.7	-0.455	0.00536
AC048341.2-201	AC048341.2	1.2	0.0378	68.2	0.59	0.000187	75.9	0.423	0.00772	137	0.883	2.77e-10	tslNA
LINC02261-201	LINC02261	0.965	0.0145	38.7	-0.59	0.000353	6.99	-2.09	7.15e-07	7.92	-2.48	4.11e-06	tsl2
AL590708.1-201	AL590708.1	1.11	0.000584	60.5	0.589	3.33e-07	20.6	0.82	2.69e-05	46.3	1.38	8.22e-14	tslNA
LINC02588-208	LINC02588	0.938	0.0407	38.6	-0.588	0.00232	50.6	-1.44	0.000332	13.2	-1.24	0.00474
AC023590.1-202	AC023590.1	0.735	0.00237	150	-0.584	0.000896	26.5	3.19	4.62e-14	26.1	0.691	0.00618
AL390957.1-208	AL390957.1	0.945	0.0335	23.4	-0.583	0.0123	71.6	-0.93	7.62e-07	4.24	-0.959	0.0141
BFSP2-AS1-201	BFSP2-AS1	1.11	0.000774	33.8	-0.582	0.000711	8.25	1.62	1.41e-07	5.3	2.2	3.71e-09	tsl1
SAMD12-AS1-201	SAMD12-AS	0.916	0.0171	46.1	-0.582	0.00242	60.8	-0.972	2.6e-06	19	-0.794	0.000805	tsl5
LINC02762-202	LINC02762	0.888	0.0274	47.1	-0.581	0.00907	104	-0.693	1.38e-05	2.65	-1.37	0.0231	tsl2
ITCH-IT1-201	ITCH-IT1	0.774	0.00557	16.5	-0.581	0.0217	26.7	-0.696	0.0021	11.7	-0.507	0.0304	tsl3
AFDN-DT-204	AFDN-DT	0.924	0.00257	92.2	-0.579	3.06e-07	26.2	-1.24	6.25e-07	22.1	-1.18	0.00121
LINC00870-206	LINC00870	0.995	0.0399	28.4	-0.578	0.000873	18	-1.56	1.36e-11	3	-1.45	0.0053
AC110995.1-203	AC110995.1	0.832	0.0236	55.7	-0.576	0.00022	26.9	-1.41	3.06e-10	31.3	-0.849	0.000388
LINC00923-215	LINC00923	0.968	0.044	102	-0.574	7.41e-06	318	-1.92	5.45e-07	48.1	-1.57	9.82e-07
AC060766.7-201	AC060766.7	1.18	0.0497	48.6	0.574	0.00549	17	0.553	0.0164	97.9	0.894	1.42e-06	tsl3
TMC3-AS1-216	TMC3-AS1	1.15	0.0295	65.2	0.574	0.00166	386	0.669	0.000536	20.9	1.45	2.43e-07
LINC00294-201	LINC00294	0.768	0.000409	387	-0.572	1.5e-07	380	-0.768	2.93e-13	683	-0.323	0.0183	tslNA
AC083843.3-201	AC083843.3	0.768	0.000182	687	-0.571	1.72e-07	671	-0.698	1.47e-11	1270	-0.281	0.014	tslNA
AC130650.2-201	AC130650.2	0.754	2.28e-05	196	-0.57	1.94e-07	160	-0.835	2.18e-08	289	-0.393	0.000264	tslNA
AC110769.2-201	AC110769.2	1.14	0.0185	62.4	0.567	8.53e-06	58.9	0.563	0.000176	117	0.99	4.54e-13	tslNA
AL162171.1-201	AL162171.1	0.841	0.00208	33.6	-0.566	0.000128	8.77	-0.801	0.0185	10.8	-0.994	0.000528	tsl3
LINC01137-201	LINC01137	1.29	0.00495	88.3	0.565	0.00943	86.2	0.512	0.00403	31.3	1.04	1.16e-05	tsl2
AC053513.2-201	AC053513.2	0.766	6.61e-06	75.4	-0.563	1.57e-09	81.2	-0.669	2.74e-08	112	-0.296	0.00202	tsl3
LPP-AS2-201	LPP-AS2	0.835	0.000938	193	-0.563	4.56e-06	63.6	-0.349	0.00575	393	-0.333	0.012	tslNA
AC024651.3-201	AC024651.3	0.957	0.000223	211	-0.563	7.72e-08	3.8	-2.14	0.000322	7.07	-2.72	5.09e-10
AL626787.1-201	AL626787.1	0.871	0.00682	20.8	-0.563	0.0438	6.07	-1.98	1.89e-05	9.91	-1.26	0.000308	tsl4
FAM27C-226	FAM27C	0.908	0.0222	143	-0.562	0.000158	29.1	-0.706	0.000602	11.2	-0.575	0.0216
AC048341.1-201	AC048341.1	1.11	0.00788	228	0.562	5.88e-06	212	0.505	0.0003	414	0.919	1.61e-12	tsl4
AL132775.1-201	AL132775.1	0.963	0.00487	19.9	-0.562	0.00178	4.7	-1.68	1.39e-06	6.49	-1.2	0.00142
AL732509.1-201	AL732509.1	0.924	0.00152	60	-0.561	6.45e-07	47.3	-0.998	6.28e-12	37.9	-0.502	0.00653
DLGAP1-AS1-201	DLGAP1-AS1	1.23	0.000839	145	0.561	1.12e-05	166	0.642	2.37e-09	306	1.07	4.74e-20	tsl1
AL021978.1-201	AL021978.1	1.21	0.0146	82.3	0.56	0.000115	16.3	5.2	3.18e-23	88.2	1.27	2.53e-11
MIR34AHG-204	MIR34AHG	1.16	0.0138	112	0.56	0.000716	123	0.676	0.000374	159	1.23	1.98e-08	tsl1
AC092287.1-201	AC092287.1	0.901	0.0476	13	-0.558	0.0107	14.4	-0.821	0.000236	14.1	-0.603	0.0201	tsl3
AL031123.2-201	AL031123.2	0.896	0.00736	93.4	-0.557	5.8e-06	63.7	-0.893	7.33e-08	119	-0.441	0.011	tslNA
AC063965.2-201	AC063965.2	0.734	0.000418	143	-0.557	5.49e-06	192	-0.628	3.56e-07	125	-0.313	0.0138	tsl3
AC093827.4-201	AC093827.4	0.801	0.000585	159	-0.555	7.4e-07	95.2	-0.932	6.57e-13	40.8	-0.455	0.0116	tsl2
AC107959.1-203	AC107959.1	1.11	0.0147	103	0.555	4.35e-05	106	0.542	0.000606	203	1.1	9.91e-11
AC092718.4-201	AC092718.4	1.45	4.42e-06	63.6	0.554	5.07e-07	55	0.853	2.24e-12	109	1.28	8.07e-18	tslNA
PDCD4-AS1-201	PDCD4-AS1	0.792	0.00384	115	-0.554	1.28e-09	47.8	-0.556	0.00125	79.4	-0.735	7.81e-08	tsl2
AL158071.5-201	AL158071.5	0.854	0.000115	165	-0.55	5.65e-06	64.4	-1.23	7.53e-11	116	-0.752	1.74e-07	tslNA
AL445623.2-201	AL445623.2	0.983	0.00693	24.5	-0.55	0.014	5.72	-1.58	0.000231	1.03	-1.87	0.0182	tsl1
AC099661.1-201	AC099661.1	0.93	9.15e-05	27.6	-0.549	0.000238	15.9	-1.12	1.41e-09	24.3	-0.509	0.00864
AC092171.3-201	AC092171.3	0.914	0.011	56.1	-0.547	0.000123	18.3	-0.674	0.000372	100	-0.339	0.0341	tslNA
ITGA9-AS1-201	ITGA9-AS1	0.847	0.00317	42.6	-0.544	2.33e-05	206	-1.24	1.16e-26	19.8	-0.675	0.00373	tsl3
AC022182.2-201	AC022182.2	1.17	0.00822	36.9	0.543	0.00197	11.1	1.93	3.13e-09	35.9	1.15	1.11e-08	tsl2
LINC00649-203	LINC00649	1.13	0.0109	214	0.54	3.72e-05	201	0.798	0.00067	264	1.34	4.51e-09	tsl1
LINC00996-201	LINC00996	1.24	0.0197	120	0.537	0.000411	146	0.514	0.000997	99.1	1.07	1.69e-08	tsl1
AL031985.3-201	AL031985.3	1.1	0.0142	53.6	0.537	0.000177	50.4	0.503	0.000505	101	0.914	9.06e-10	tslNA
AP002358.1-201	AP002358.1	0.944	0.042	36.9	-0.537	0.00705	16	-1.18	0.000242	1.25	2.34	0.00289	tsl2
AC007728.2-201	AC007728.2	1.11	0.000126	62.7	0.537	2.07e-05	29.2	1.94	4.56e-19	24.3	2.19	1.79e-18	tsl5
SH3RF3-AS1-201	SH3RF3-AS1	1.14	0.0493	53.1	0.53	0.00217	5.18	1.36	0.000844	77.6	1.08	3.13e-07	tslNA
LINC01088-212	LINC01088	0.968	0.00672	36.3	-0.529	0.00202	40.1	-1.86	3.68e-29	3.76	-2.58	0.000243
EGFR-AS1-201	EGFR-AS1	0.843	0.00136	121	-0.528	8.44e-05	4.22	-2.54	2.24e-08	295	-0.412	0.00304	tsl2
LGALSL-DT-201	LGALSL-DT	0.901	0.0235	19	-0.528	0.0255	72.3	-1.13	1.46e-11	4.91	-1.13	0.00275	tsl3
AL078587.2-201	AL078587.2	1.14	0.0164	52.9	0.528	0.000495	32.5	0.449	0.00749	72.5	0.853	2.02e-08
AP000640.1-201	AP000640.1	0.905	0.000715	22	-0.527	0.0285	13	-0.941	1.32e-05	28.3	-0.67	0.00209
LAMTOR5-AS1-238	LAMTOR5-A	0.715	0.000118	245	-0.526	2.37e-08	341	-0.616	4.56e-09	89.1	-0.383	0.00122	tsl5
LINC01127-202	LINC01127	1.04	0.000626	25.3	0.517	0.046	6.31	2.93	3e-13	13.3	2.99	1.17e-18	tsl2
LINC00894-202	LINC00894	0.845	0.00151	199	-0.516	0.00206	463	-0.9	1.5e-09	83.9	-0.63	1.79e-06	tsl2
AL118516.1-201	AL118516.1	1.16	0.0415	30.3	0.515	0.0111	30.1	0.373	0.0214	61.6	0.795	4.82e-06	tslNA
TARID-210	TARID	0.945	0.00802	68.3	-0.514	0.00469	73.2	-1.05	5.81e-08	20.8	-0.65	0.015	tsl1
AC113615.1-201	AC113615.1	1.05	0.000106	28.8	0.513	0.00805	7.68	2.53	1.82e-11	14.8	3.06	3.34e-20	tsl2
AC092902.4-201	AC092902.4	0.76	0.0122	933	-0.509	1.21e-05	123	-1.11	0.000233	286	-0.786	0.000146
ACVR2B-AS1-201	ACVR2B-AS1	0.873	0.000234	90.5	-0.507	3.38e-06	26.2	-1.08	6.82e-12	67.5	-0.635	0.000101	tsl2
AC022211.2-201	AC022211.2	1.14	0.00647	45.2	0.507	0.0003	27	0.395	0.0102	228	0.914	4.54e-10	tslNA
AC084809.1-201	AC084809.1	0.949	0.00184	51.2	-0.506	6.23e-06	29.5	-0.809	5.35e-07	591	-0.702	0.000293	tsl2
AC104088.3-201	AC104088.3	0.929	0.00939	79.9	-0.505	7.29e-08	13.2	-1.35	1.48e-06	23	-0.862	0.00177
AL050403.2-205	AL050403.2	0.949	0.00839	17.1	-0.505	0.0391	32.3	-1.49	1.31e-16	16.8	-1.35	1.17e-07
LINC-PINT-222	LINC-PINT	0.561	0.0381	482	0.503	0.00805	874	0.644	0.00789	43.6	1.63	2.27e-15
AL449403.2-203	AL449403.2	0.993	0.0336	59.4	-0.5	0.00339	1.75	-2.01	0.00494	2.45	-1.45	0.0256
AL121832.2-201	AL121832.2	1.15	0.0104	27.2	0.499	0.00306	27.2	0.371	0.0141	53.4	0.808	5.41e-08	tslNA
AL391988.1-201	AL391988.1	1.15	0.0115	61.7	0.494	0.00408	57.9	0.352	0.0392	132	0.807	1.6e-08	tslNA
AC009135.1-201	AC009135.1	0.882	0.0154	96.6	-0.491	1.5e-05	16.2	-1.28	5.01e-05	12.4	-0.815	0.019	tsl2
AC188616.1-201	AC188616.1	0.955	0.0191	21.3	-0.49	0.0238	8.17	-1.08	0.000104	2.52	-1.8	0.00508
AP000873.2-210	AP000873.2	0.819	0.00015	120	-0.487	7.85e-05	244	-0.606	1.04e-07	339	-0.207	0.0212
LINC02405-213	LINC02405	0.921	0.00044	38.8	-0.487	0.00189	82.6	-1.5	1.76e-08	16	-1.28	3.67e-05
AL023583.1-201	AL023583.1	0.966	0.0235	24.6	-0.486	0.00182	2.6	-1.62	0.000894	4.39	-1.33	0.00381	tslNA
AC092329.4-201	AC092329.4	0.822	0.0055	52.6	-0.486	0.00158	309	-0.819	3.83e-12	75	-0.331	0.0377	tsl4
AC006480.2-201	AC006480.2	0.766	0.000164	157	-0.485	0.000525	75.1	-0.879	2.7e-07	131	-0.399	0.0077	tslNA
LINC02298-204	LINC02298	0.93	0.00908	83.5	-0.485	2.78e-06	53.3	-1.09	8.06e-13	14	-1.12	0.000132
ZNF252P-AS1-201	ZNF252P-AS	0.889	0.0366	89	-0.484	0.00876	49.6	-1.03	3.94e-06	116	-0.448	0.0187	tslNA
AC022075.1-201	AC022075.1	1.19	0.000441	89.3	0.483	0.000255	73.8	1.73	2.6e-19	44.6	2.29	3.78e-25	tsl2
CTBP1-DT-205	CTBP1-DT	1.1	0.0139	123	0.483	2.9e-05	305	0.322	0.000185	332	0.827	2.63e-10	tsl2
AC245052.4-201	AC245052.4	1.15	0.00102	77.6	0.478	0.000116	19.5	1.43	1.2e-07	9.29	1.61	1.12e-07	tsl2
AC013652.1-208	AC013652.1	0.757	2.66e-05	526	-0.474	4.59e-06	80.5	-2.06	1.02e-18	33.1	-1.39	3.9e-08	tsl2
AC012459.1-203	AC012459.1	0.811	0.0217	195	-0.472	0.00393	8.94	0.89	0.00245	8.03	0.777	0.00962
AC027097.2-205	AC027097.2	0.78	0.00361	116	-0.471	0.00397	76.4	0.544	0.0186	116	-0.448	0.00995
AL078459.1-202	AL078459.1	0.791	0.000773	53	-0.47	0.0058	34.4	0.89	0.00352	37.5	-0.419	0.0188	tsl3
CASC19-201	CASC19	1.17	0.0318	217	0.467	0.00616	196	1.29	1.71e-05	207	1.45	1.01e-09	tsl1
AC010623.1-201	AC010623.1	0.888	0.00258	85	-0.465	0.000226	41.8	-0.788	2.39e-05	72.7	-0.386	0.0343
TMEM161B-AS1-2	TMEM161B-	0.768	4.17e-05	441	-0.464	7.3e-08	3880	-0.8	1.04e-13	1620	-0.261	0.00668
AP000977.1-201	AP000977.1	0.888	0.000448	77.7	-0.464	0.000323	46.3	-0.801	2.91e-07	80.1	-0.386	0.00826	tsl2
AC021733.4-201	AC021733.4	0.98	0.00659	31.1	-0.462	0.00472	2.45	-1.38	0.00902	10.8	-1.71	6.25e-07
AC010148.1-204	AC010148.1	0.939	0.0189	60.8	-0.453	0.000103	16.2	-1.5	6.42e-06	9.05	-1.05	0.0149	tsl1
LGALSL-DT-203	LGALSL-DT	0.854	9.75e-05	172	-0.453	6.93e-06	72.3	-1.13	1.46e-11	78.2	-0.582	2.52e-05
FAM27C-210	FAM27C	0.95	0.012	46.1	-0.45	0.024	29.1	-0.706	0.000602	11.2	-0.575	0.0216
AC053545.1-201	AC053545.1	1.15	0.00073	106	0.45	0.00193	29	2.64	1.5e-17	59.9	3.03	1.81e-21
SLFNL1-AS1-201	SLFNL1-AS1	1.06	0.0277	106	0.45	0.00206	49.4	0.768	0.00093	117	1.17	1.19e-10	tsl1
AC138207.9-201	AC138207.9	0.845	0.00228	32.9	-0.449	0.00765	18.7	-0.973	1.38e-06	24.1	-0.533	0.0141	tsl4
NRSN2-AS1-203	NRSN2-AS1	0.857	0.000882	292	-0.446	3.03e-18	250	-0.823	7.06e-12	346	-0.404	0.0229
AL078459.1-201	AL078459.1	0.835	0.023	94.6	-0.444	0.0238	34.4	0.89	0.00352	6.75	1.32	0.000792	tsl2
IQCH-AS1-208	IQCH-AS1	0.896	0.00235	115	-0.443	0.0005	334	-0.371	0.000684	102	-0.32	0.0217
RTCA-AS1-206	RTCA-AS1	0.939	0.0293	283	-0.441	1.06e-07	126	-0.554	5.53e-05	9.98	0.525	0.0308
AC003102.1-202	AC003102.1	1.14	0.0113	62.7	0.439	0.0129	55.1	0.332	0.0427	106	0.773	9.56e-06	tslNA
LINC02009-201	LINC02009	1.07	0.00147	41.3	0.438	0.0182	14.2	1.52	6.51e-10	27.8	1.81	6.78e-15	tsl3
AC008982.2-201	AC008982.2	1.16	0.0436	39.7	0.43	0.0211	42.1	0.431	0.0186	59.8	1	1.03e-10	tsl5
AC015849.4-201	AC015849.4	0.814	0.0103	27.1	-0.429	0.0227	33.1	-0.46	0.0204	4.01	0.73	0.0435	tsl5
EPCAM-DT-201	EPCAM-DT	0.739	0.000323	171	-0.427	1.59e-05	83.9	-1.08	1.98e-14	78.8	-0.687	9.43e-05	tsl4
AL353151.2-202	AL353151.2	0.95	0.0104	27.5	-0.42	0.024	7.1	-1.42	2.29e-05	7.64	-1.13	0.00142
AC002069.2-202	AC002069.2	0.969	0.00625	38.3	-0.419	0.0239	9.25	-2.43	2.26e-10	2.47	-2.36	0.000589
AC007848.1-201	AC007848.1	0.97	0.0204	23.6	-0.414	0.0385	1.83	-2.55	0.000264	2.03	-2.77	0.000834	tsl5
AC027796.5-201	AC027796.5	0.907	0.00141	27.4	-0.412	0.0307	5.33	-1.46	1.25e-05	6.48	-1.25	0.000175	tsl5
LINC01695-203	LINC01695	0.941	0.000795	264	-0.411	0.000569	25	-1.45	1.69e-09	29.7	-1.1	3.53e-05	tsl1
AC006299.1-202	AC006299.1	0.967	0.00354	30.9	-0.408	0.0145	22.8	-0.44	0.0131	15.3	-0.478	0.0302	tsl4
AC016821.1-201	AC016821.1	0.856	0.00996	1530	-0.406	0.000326	68.1	-0.94	7.74e-06	11.4	-1.16	0.0004
NRAV-203	NRAV	1.24	2.92e-06	208	0.405	1.05e-09	263	0.457	5.2e-08	544	0.874	1.04e-13
GARS-DT-234	GARS-DT	0.824	0.000578	430	-0.405	0.000107	2290	-0.381	0.00142	295	0.795	5.51e-09
ERVE-1-201	ERVE-1	0.934	2.38e-05	83.4	-0.405	0.00252	9.8	-2.43	1.05e-16	18.2	-1.83	1.93e-09	tslNA
AC079915.1-201	AC079915.1	0.844	0.000498	183	-0.404	0.000125	89.4	-0.736	3.86e-05	39.9	-0.441	0.0401	tsl2
AC100861.1-202	AC100861.1	1.18	0.00408	93.8	0.403	0.00609	98	0.418	0.000975	80.9	0.9	2.58e-08	tsl2
LINC00970-201	LINC00970	0.916	0.00258	56.5	-0.403	0.00111	5.51	-2.24	1.46e-08	5.88	-1.64	0.000146	tsl1
VASH1-AS1-202	VASH1-AS1	1.13	0.0041	96.4	0.401	0.00616	76.2	0.459	0.000175	306	0.965	5.33e-10	tsl2
AC099754.1-201	AC099754.1	0.965	0.00026	70.2	-0.399	0.0146	12.2	-2.35	8.34e-15	19.4	-1.77	2.26e-08	tsl3
AP000654.1-201	AP000654.1	0.898	0.00189	82.4	-0.398	0.00083	18.1	-1.1	9.67e-05	19.5	-0.679	0.0118	tsl5
LINC01934-205	LINC01934	1.11	0.0479	241	0.396	0.00368	216	1.08	9.45e-08	221	1.64	2.52e-16	tsl5
AP003557.2-201	AP003557.2	1.05	0.00868	32.8	0.396	0.0284	4.63	1.63	4.19e-05	8.9	2.05	1.35e-08
AC010359.3-201	AC010359.3	0.759	0.00087	373	-0.391	0.000839	226	-0.753	2.11e-05	327	-0.315	0.0313
AL136129.1-201	AL136129.1	0.984	0.0121	77.1	-0.381	0.00328	1.38	-2.62	0.000451	1.98	-2.19	0.00142
AC005332.1-201	AC005332.1	1.16	0.000209	58.7	0.368	0.00681	17.7	0.991	6.29e-06	49.8	1.41	2.71e-15	tslNA
AL512283.2-201	AL512283.2	0.904	0.000246	631	-0.367	0.00013	8.65	-1.87	7.36e-07	8.15	-1.59	3.85e-06
AP000229.1-203	AP000229.1	0.978	0.0365	32.4	-0.367	0.0144	7.67	-1.53	6.43e-07	5.55	-1.19	0.00486
AL713852.2-201	AL713852.2	0.965	8.2e-06	22.2	-0.367	0.0324	4.59	-3.43	1.36e-12	8.45	-2.5	1.07e-12
PCED1B-AS1-212	PCED1B-AS1	1.38	0.00169	134	0.366	0.00495	193	1.46	1.56e-10	177	1.79	4.58e-15
LINC02254-213	LINC02254	0.988	0.0104	214	-0.365	0.00514	3.75	-1.74	0.000387	2.57	-2.21	0.00104
AC010491.1-201	AC010491.1	1.06	0.0356	35.9	0.365	0.0412	29	0.483	0.008	62.8	0.9	3.64e-07	tslNA
ADAMTS9-AS2-201	ADAMTS9-A	0.911	0.000711	77.4	-0.362	0.00277	205	-0.913	1.02e-07	93.3	-0.445	0.0324	tsl1
LINC01088-215	LINC01088	0.965	0.0129	747	-0.36	0.000353	40.1	-1.86	3.68e-29	14.3	-0.935	0.00146
AC025159.1-207	AC025159.1	0.869	0.0137	285	-0.359	0.00148	291	-0.483	0.000159	28.8	0.389	0.04
AC022075.1-205	AC022075.1	1.32	0.0272	280	0.357	0.00138	73.8	1.73	2.6e-19	37.1	2.7	4.43e-22
MCPH1-AS1-211	MCPH1-AS1	0.923	0.00212	141	-0.355	0.000327	54	-1.33	1.62e-14	49.1	-0.763	7.17e-05
AC025171.1-205	AC025171.1	1.09	0.00179	57.8	0.346	0.044	73.8	0.503	6.89e-06	91.6	1.08	1.18e-14
AC022819.1-201	AC022819.1	0.963	0.00811	63.2	-0.341	0.0156	18.7	-0.869	2.33e-05	34.8	-0.376	0.0297	tslNA
AL079307.1-201	AL079307.1	0.99	0.0243	129	-0.34	0.00503	3.23	-2.71	2.41e-06	2.93	-2.25	0.00228	tsl1
AL807776.1-201	AL807776.1	0.875	2.03e-07	156	-0.337	0.00263	17.5	-2.11	1.16e-21	14.7	-1.63	7.13e-10
AL136982.1-201	AL136982.1	0.921	0.0179	193	-0.335	0.000358	3.42	-2.36	3.96e-06	30	-1.28	2.35e-06	tsl1
Z73420.1-201	Z73420.1	0.92	0.0073	38.4	-0.335	0.0201	10.1	-1.4	7.69e-07	12.6	-1.09	0.000657
AC092802.1-203	AC092802.1	0.819	2.6e-05	1410	-0.331	0.000902	13.8	-0.878	0.00252	108	-1.23	1.48e-12
AC078883.1-203	AC078883.1	1.17	0.0115	46.6	0.331	0.0127	183	1	1.03e-09	33.1	1.14	3.12e-12	tsl3
AL513550.1-201	AL513550.1	0.817	0.000271	276	-0.33	0.000536	210	-0.451	0.000114	267	0.244	0.00647	tsl2
LINC02576-202	LINC02576	1.33	0.0116	60.7	0.329	0.043	73.3	1.44	2.68e-15	94.8	1.7	1.31e-25	tsl3
AL109615.4-201	AL109615.4	0.913	0.000457	212	-0.327	0.000918	67.8	-0.729	6.98e-08	128	-0.285	0.0258
AC007390.2-201	AC007390.2	0.86	0.000423	806	-0.325	0.000992	91.9	-0.456	0.00156	1280	0.342	0.000126	tslNA
LINC01232-205	LINC01232	1.12	0.00135	96.4	-0.324	0.00268	97.8	1.05	3.83e-11	20.6	1.51	1.93e-10	tsl1
AC004816.1-204	AC004816.1	1.09	0.0384	33.4	0.322	0.0457	27.1	0.546	0.000278	30.8	1.11	6.36e-10
AL157392.3-202	AL157392.3	0.848	0.0181	43.8	-0.321	0.0383	966	-0.425	0.000584	14.5	0.555	0.0159	tsl5
AC244502.1-209	AC244502.1	1.02	0.0139	1080	-0.307	0.000367	22	1.46	2.21e-08	13	1.73	6.08e-08
LINC01006-222	LINC01006	0.947	0.0478	237	-0.299	0.00712	375	-0.934	1.16e-09	20.6	-0.525	0.0367
CTBP1-DT-206	CTBP1-DT	1.15	0.0016	204	0.287	0.00785	305	0.322	0.000185	488	0.72	4.27e-09	tslNA
LINC01226-202	LINC01226	0.966	0.0062	473	-0.285	0.0023	19.3	-1.54	3.4e-07	12.4	-2.16	2.18e-08	tslNA
AC244517.1-201	AC244517.1	0.937	0.000855	44.3	-0.28	0.0382	9.42	-1.29	6.33e-06	17.2	-0.819	0.00196	tslNA
SNRK-AS1-202	SNRK-AS1	0.912	0.00134	66.5	-0.257	0.0499	36.1	-1.08	4.01e-07	732	0.663	4.55e-09	tslNA
LINC01239-202	LINC01239	0.92	0.000602	84.1	-0.243	0.0345	3.45	-1.88	0.000403	5.17	-3.29	3.46e-08	tsl2
AC010969.2-201	AC010969.2	1.08	0.0167	102	0.232	0.00501	72.8	0.33	0.00183	146	0.747	7.47e-10	tslNA
SNHG12-216	SNHG12	1.14	0.0401	84.2	0.23	0.042	289	0.614	1.09e-05	29.9	1.36	5.12e-12
C20orf187-202	C20orf187	0.922	0.000732	125	-0.229	0.0393	11.8	-1.95	2.94e-09	4.81	-1.93	2.09e-06
AL355834.2-201	AL355834.2	0.961	0.00388	91.3	-0.222	0.0462	5.08	-2	1.98e-06	7.73	-1.34	0.000274
Supplementary table 1: column headers
annot.tx_id:				annotation transcript id
annot.gene_id:				annotation gene id
annot.gene_name:				annotation gene name
ballgown.fc:				ballgown fold change
ballgown.qval:				ballgown q value
kallisto.baseMean:				kallisto baseMean
kallisto.log2FoldChange:				kallisto log2FoldChange
kallisto.padj:				kallisto adjusted p value
star.baseMean:				star.baseMean
star.log2FoldChange:				star.log2FoldChange
star.padj:				star adjusted p value
exon.baseMean:				exon baseMean
exon.log2FoldChange:				exon.log2 Fold Change
exon.padj:				Exon adjusted p value
TSL:				Transcript Support Level
