# Supplementary material for: Novel long non-coding RNAs of relevance for ulcerative colitis pathogenesis
Source: Noncoding RNA Res. 2022 Feb 6;7(1):40–7. doi: 10.1016/j.ncrna.2022.02.001 (PMC8844606; doi:10.1016/j.ncrna.2022.02.001)
Supplement: Multimedia component 4 [file mmc4.xlsx]

## Sheet: Ark1
Supplementary table S2. List of lncRNAs related to IBD, CRC, inflammation, and infection
Annot.tx_id	Gene_name	ballgown.qval	Kallisto.baseMean	Kallisto.log2FC	Kallisto.padj	Star.padj	Exon.padj	References
			Related to IBD
ENST00000538665.5	IFNG-AS1	0.001	135.45	1.632	5.08e-11	1.55e-08	1.09e-15	(Padua et al., 2016)
ENST00000663009.1	SMIM25	0.01	22.63	3.101	5.69e-15	1.77e-14	9.36e-20	(Haberman et al., 2018)
ENST00000448058.1	LINC00582	0.002	16.79	1.103	0.0002	4.79e-05	9.26e-08	(Haberman et al., 2018)
ENST00000549742.1	LINC02300	0.001	23.43	3.281	9.42e-13	4.03e-14	1.43e-16	Gene card
ENST00000554441.5	DIO3OS	0.004	34.42	-3.078	6.26e-10	2.96e-16	6.27e-09	(S. Wang et al., 2018)
ENST00000432658.1	DPP10-AS1	0.0001	41.54	-2.744	5.96e-09	6.57e-12	5.02e-09	(Mirza et al., 2015)
ENST00000422420.2	CDKN2B-AS1	9.65e-08	139.74	-2.79	9.66e-22	3.53e-28	6.77e-11	(Haberman et al., 2018)
			Related to CRC
ENST00000409569.2	MIR4435-2HG	8.40e-06	29.94	1959-02-01	3.40e-14	1.271e-19	4.02e-46	(Dong et al., 2020)
ENST00000429730.1	LINC01857	0.001	19.81	1959-02-01	1.03e-13	2.11e-13	5.45e-17	(Chen et al., 2020)
ENST00000620145.4	MIAT	0.0002	696.96	1938-02-01	1.77e-06	1.75e-16	2.19e-25	(Liu et al., 2018)
ENST00000331944.10	CYTOR	0.0006	24.33	1945-01-01	7.25e-06	1.77e-17	2.46e-30	(X. Wang et al., 2018)
ENST00000671572.1	AL365226.2	0.004	21.72	1.034	0.003	2.34e-07	1.31e-07	(Kalmár et al., 2019)
ENST00000656693.1	PVT1	0.03	40.90	0.95	1.51e-05	0.001	1.08e-18	(Z. Wang et al., 2019)
ENST00000562866.1	VPS9D1-AS1	0.005	42.70	0.82	0.0002	0.0003	3.92e-08	(Yang et al., 2016)
ENST00000663557.1	LINC00342	0.01	340.46	0.81	4.66e-05	2.22e-05	2.22e-13	(Miao et al., 2020)
ENST00000667092.1	PRKCQ-AS1	0.02	18.80	0.73	0.001	1.82e-07	1.22e-14	(Shademan et al., 2019)
ENST00000568525.1	SPINT1-AS1	0.04	55.27	-0.63	0.005	1.92e-11	0.01	(C. Li et al., 2018)
ENST00000418747.2	SLC25A25-AS1	0.01	2214.50	-0.72	0.0004	3.35e-07	8.10e-07	(Y. Li et al., 2016)
ENST00000653370.1	AP000866.2	6.54e-05	111.37	-1.10	3.79e-16	4.56e-18	3.092e-08	(Cheng et al., 2019)
ENST00000654867.1	LINC01612	0.0006	68.26	-1.79	4.01e-07	7.09e-06	3.77e-05	(Kalmár et al., 2019)
ENST00000480284.1	MNX1-AS1	0.0002	17.37	-1.34	2.17e-06	5.07e-11	0.0009	(Q.-N. Wu et al., 2021)
			Related to inflammation
ENST00000424989.1	LINC01137	0.004	88.28	0.56	0.009	0.004	1.16e-05	(Fan et al., 2021)
ENST00000517927.1	MIR3142HG	3.91e-10	193.33	1958-02-01	2.20e-21	4.51e-19	1.17e-29	(Hadjicharalambous et al., 2018)
ENST00000659862.1	MIR155HG	0.02	104.65	2013-02-01	4.14e-13	1.11e-15	3.83e-20	(Niu et al., 2020)
ENST00000417930.1	LINC01871	3.77e-05	43.74	1952-01-01	2.40e-08	4.90e-07	8.72e-16	(Joachims et al., 2020)
ENST00000557792.2	CRNDE	0.03	16.35	1976-01-01	0.0006	0.0003	1.97e-07	(S. Wu et al., 2020)
ENST00000563357.1	FAM157C	0.004	19.78	2014-02-01	0.003	8.20-e12	1.40-e16	(Isaacs et al., 2021)
			Related to infection
ENST00000665868.1	MIR181A1HG	0.009	92.18	2016-01-01	0.02	1.62e-05	1.62e-11	(Knap, 2017)
ENST00000669580.1	NRAV	2.92e-06	207.51	0.40	1.05e-09	5.19e-08	1.04e-13	(Ouyang et al., 2014)
Annot.tx_id = Annotation transcript id, Kallisto.log2FC = Kallisto log2 fold change, Kallisto.padj = Kallisto adjusted p-value, Star.padj = Star adjusted p-value, Exon.padj = Exon adjusted p-value.
References
Chen, G. R., Sun, W., Zheng, K., & Zhu, W. (2020). LINC01857 promotes the development of gastric cancer by regulating microRNA-200b. European Review for Medical and Pharmacological Sciences, 24(7), 3648–3656.
Cheng, C., Wang, Q., Zhu, M., Liu, K., & Zhang, Z. (2019). Integrated analysis reveals potential long non-coding RNA biomarkers and their potential biological functions for disease free survival in gastric cancer patients. Cancer Cell International, 19(1), 1–17.
Dong, X., Yang, Z., Yang, H., Li, D., & Qiu, X. (2020). Long non-coding RNA MIR4435-2HG promotes colorectal cancer proliferation and metastasis through miR-206/YAP1 axis. Frontiers in Oncology, 10, 160.
Fan, F., Huang, Z., & Chen, Y. (2021). Integrated analysis of immune-related long noncoding RNAs as diagnostic biomarkers in psoriasis. PeerJ, 9, e11018.
Haberman, Y., Benshoshan, M., Di Segni, A., Dexheimer, P. J., Braun, T., Weiss, B., Walters, T. D., Baldassano, R. N., Noe, J. D., Markowitz, J., Rosh, J., Heyman, M. B., Griffiths, A. M., Crandall, W. V, Mack, D. R., Baker, S. S., Kellermayer, R., Patel, A., Otley, A., … Denson, L. A. (2018). Long ncRNA Landscape in the Ileum of Treatment-Naive Early-Onset Crohn Disease. Inflammatory Bowel Disea…
Hadjicharalambous, M. R., Roux, B. T., Feghali-Bostwick, C. A., Murray, L. A., Clarke, D. L., & Lindsay, M. A. (2018). Long Non-coding RNAs Are Central Regulators of the IL-1$β$-Induced Inflammatory Response in Normal and Idiopathic Pulmonary Lung Fibroblasts. Frontiers in Immunology. https://doi.org/10.3389/fimmu.2018.02906
Isaacs, A. M., Morton, S. U., Movassagh, M., Zhang, Q., Hehnly, C., Zhang, L., Morales, D. M., Sinnar, S. A., Ericson, J. E., & Mbabazi-Kabachelor, E. (2021). Immune activation during Paenibacillus brain infection in African infants with frequent cytomegalovirus co-infection. Iscience, 24(4), 102351.
Joachims, M. L., Khatri, B., Tessneer, K. L., Stolarczyk, A. M., Wiley, G. B., Rasmussen, A., Guthridge, J., James, J. A., Scofield, R. H., & Sivils, K. L. (2020). Op0140 dysregulated expression of the long non-coding RNA, Linc01871, implicated in Sjögren’s syndrome pathogenesis. BMJ Publishing Group Ltd.
Kalmár, A., Nagy, Z. B., Galamb, O., Csabai, I., Bodor, A., Wichmann, B., Valcz, G., Barták, B. K., Tulassay, Z., & Igaz, P. (2019). Genome-wide expression profiling in colorectal cancer focusing on lncRNAs in the adenoma-carcinoma transition. BMC Cancer, 19(1), 1–16.
Knap, P. (2017). Host lncRNAs recognize invading bacteria and aid against infection by associating with polysomes. University of Trento.
Li, C., Li, W., Zhang, Y., Zhang, X., Liu, T., Zhang, Y., Yang, Y., Wang, L., Pan, H., Ji, J., & Wang, C. (2018). Increased expression of antisense lncRNA SPINT1-AS1 predicts a poor prognosis in colorectal cancer and is negatively correlated with its sense transcript. OncoTargets and Therapy. https://doi.org/10.2147/OTT.S163883
Li, Y., Huang, S., Li, Y., Zhang, W., He, K., Zhao, M., Lin, H., Li, D., Zhang, H., & Zheng, Z. (2016). Decreased expression of LncRNA SLC25A25-AS1 promotes proliferation, chemoresistance, and EMT in colorectal cancer cells. Tumor Biology, 37(10), 14205–14215.
Liu, Z., Wang, H., Cai, H., Hong, Y., Li, Y., Su, D., & Fan, Z. (2018). Long non-coding RNA MIAT promotes growth and metastasis of colorectal cancer cells through regulation of miR-132/Derlin-1 pathway. Cancer Cell International, 18(1), 1–10. https://doi.org/10.1186/s12935-017-0477-8
Miao, Z., Liu, S., Xiao, X., & Li, D. (2020). LINC00342 regulates cell proliferation, apoptosis, migration and invasion in colon adenocarcinoma via miR-545-5p/MDM2 axis. Gene, 743, 144604.
Mirza, A. H., Berthelsen, C. H. B., Seemann, S. E., Pan, X., Frederiksen, K. S., Vilien, M., Gorodkin, J., & Pociot, F. (2015). Transcriptomic landscape of lncRNAs in inflammatory bowel disease. Genome Medicine. https://doi.org/10.1186/s13073-015-0162-2
Niu, L., Lou, F., Sun, Y., Sun, L., Cai, X., Liu, Z., Zhou, H., Wang, H., Wang, Z., & Bai, J. (2020). A micropeptide encoded by lncRNA MIR155HG suppresses autoimmune inflammation via modulating antigen presentation. Science Advances, 6(21), eaaz2059.
Ouyang, J., Zhu, X., Chen, Y., Wei, H., Chen, Q., Chi, X., Qi, B., Zhang, L., Zhao, Y., & Gao, G. F. (2014). NRAV, a long noncoding RNA, modulates antiviral responses through suppression of interferon-stimulated gene transcription. Cell Host & Microbe, 16(5), 616–626.
Padua, D., Mahurkar-Joshi, S., Law, I. K. M., Polytarchou, C., Vu, J. P., Pisegna, J. R., Shih, D., Iliopoulos, D., & Pothoulakis, C. (2016). A long noncoding RNA signature for ulcerative colitis identifies IFNG-AS1 as an enhancer of inflammation. American Journal of Physiology - Gastrointestinal and Liver Physiology. https://doi.org/10.1152/ajpgi.00212.2016
Shademan, M., Salanghuch, A. N., Zare, K., Zahedi, M., Foroughi, M. A., Rezayat, K. A., Mozaffari, H. M., Ghaffarzadegan, K., Goshayeshi, L., & Dehghani, H. (2019). Expression profile analysis of two antisense lncRNAs to improve prognosis prediction of colorectal adenocarcinoma. Cancer Cell International, 19(1), 1–12.
Wang, S., Hou, Y., Chen, W., Wang, J., Xie, W., Zhang, X., & Zeng, L. (2018). KIF9-AS1, LINC01272 and DIO3OS lncRNAs as novel biomarkers for inflammatory bowel disease. Molecular Medicine Reports. https://doi.org/10.3892/mmr.2017.8118
Wang, X., Yu, H., Sun, W., Kong, J., Zhang, L., Tang, J., Wang, J., Xu, E., Lai, M., & Zhang, H. (2018). The long non-coding RNA CYTOR drives colorectal cancer progression by interacting with NCL and Sam68. Molecular Cancer, 17(1), 1–16.
Wang, Z., Su, M., Xiang, B., Zhao, K., & Qin, B. (2019). Circular RNA PVT1 promotes metastasis via miR-145 sponging in CRC. Biochemical and Biophysical Research Communications. https://doi.org/10.1016/j.bbrc.2019.03.121
Wu, Q.-N., Luo, X.-J., Liu, J., Lu, Y.-X., Wang, Y., Qi, J., Liu, Z.-X., Huang, Q.-T., Liu, Z.-K., & Lu, J.-B. (2021). MYC-activated lncRNA MNX1-AS1 promotes the progression of colorectal cancer by stabilizing YB1. Cancer Research, 81(10), 2636–2650.
Wu, S., Qiu, H., Wang, Q., Cao, Z., & Wang, J. (2020). Effects and mechanism of lncRNA CRNDE on sepsis-induced acute kidney injury. Analytical Cellular Pathology, 2020.
Yang, L., Xu, L., Wang, Q., Wang, M., & An, G. (2016). Dysregulation of long non‑coding RNA profiles in human colorectal cancer and its association with overall survival. Oncology Letters, 12(5), 4068–4074.
