# Supplementary material for: Novel long non-coding RNAs of relevance for ulcerative colitis pathogenesis
Source: Noncoding RNA Res. 2022 Feb 6;7(1):40–7. doi: 10.1016/j.ncrna.2022.02.001 (PMC8844606; doi:10.1016/j.ncrna.2022.02.001)
Supplement: Multimedia component 5 [file mmc5.xlsx]

## Sheet: Ark1
Supplementary table S3. Selected uncharacterized lncRNAs and correlated protein-coding transcripts with absolute correlation.
lnc_id	tx_name	correlation	target_id	gene_name
ENST00000669835.1	AC110611.2-201	-0.915	ENST00000449802.5	NBEAL1
ENST00000669835.1	AC110611.2-201	-0.91	ENST00000282701.3	BMP3
ENST00000669835.1	AC110611.2-201	0.907	ENST00000337929.8	IL21R
ENST00000669835.1	AC110611.2-201	0.906	ENST00000458235.5	JAK3
ENST00000669835.1	AC110611.2-201	-0.899	ENST00000524911.5	SYTL2
ENST00000669835.1	AC110611.2-201	0.898	ENST00000617227.1	PLA2G2D
ENST00000669835.1	AC110611.2-201	-0.895	ENST00000312828.4	RNF152
ENST00000669835.1	AC110611.2-201	-0.895	ENST00000431473.4	RIMKLA
ENST00000669835.1	AC110611.2-201	0.895	ENST00000647309.1	RIPOR2
ENST00000669835.1	AC110611.2-201	-0.894	ENST00000525702.5	SYTL2
ENST00000669835.1	AC110611.2-201	-0.893	ENST00000230588.9	MEP1A
ENST00000669835.1	AC110611.2-201	-0.893	ENST00000199936.9	HSD17B2
ENST00000669835.1	AC110611.2-201	-0.893	ENST00000533577.1	SYTL2
ENST00000669835.1	AC110611.2-201	-0.893	ENST00000295463.4	ALPI
ENST00000669835.1	AC110611.2-201	-0.892	ENST00000526999.5	SYTL2
ENST00000669835.1	AC110611.2-201	-0.89	ENST00000392414.7	PKLR
ENST00000669835.1	AC110611.2-201	0.89	ENST00000260227.5	MMP7
ENST00000669835.1	AC110611.2-201	0.89	ENST00000335154.10	FMNL3
ENST00000669835.1	AC110611.2-201	-0.889	ENST00000317091.10	CES2
ENST00000669835.1	AC110611.2-201	0.889	ENST00000400960.7	CR1
ENST00000669835.1	AC110611.2-201	-0.888	ENST00000334696.10	ENTPD5
ENST00000669835.1	AC110611.2-201	-0.888	ENST00000553284.5	ENTPD5
ENST00000669835.1	AC110611.2-201	0.887	ENST00000547437.5	CLEC17A
ENST00000669835.1	AC110611.2-201	0.886	ENST00000382073.4	CLEC6A
ENST00000669835.1	AC110611.2-201	0.886	ENST00000317012.5	ZBED2
ENST00000669835.1	AC110611.2-201	0.884	ENST00000370913.5	ELOVL5
ENST00000669835.1	AC110611.2-201	0.884	ENST00000325239.11	WDFY4
ENST00000669835.1	AC110611.2-201	-0.883	ENST00000441068.6	FMO5
ENST00000669835.1	AC110611.2-201	0.883	ENST00000539764.1	UCP2
ENST00000669835.1	AC110611.2-201	-0.883	ENST00000634661.1	SYTL2
ENST00000669835.1	AC110611.2-201	0.882	ENST00000278550.12	TENM4
ENST00000669835.1	AC110611.2-201	-0.882	ENST00000371380.7	PLCE1
ENST00000669835.1	AC110611.2-201	-0.882	ENST00000395540.6	COBL
ENST00000669835.1	AC110611.2-201	0.882	ENST00000564089.5	IL21R
ENST00000669835.1	AC110611.2-201	0.882	ENST00000330943.9	SNX20
ENST00000669835.1	AC110611.2-201	-0.882	ENST00000357759.9	HHLA2
ENST00000669835.1	AC110611.2-201	0.882	ENST00000367279.8	PTPN7
ENST00000669835.1	AC110611.2-201	0.882	ENST00000375105.8	PLA2G2D
ENST00000669835.1	AC110611.2-201	0.881	ENST00000566762.1	RABEP2
ENST00000669835.1	AC110611.2-201	0.881	ENST00000324288.13	CIITA
ENST00000669835.1	AC110611.2-201	-0.881	ENST00000532221.5	SYTL2
ENST00000669835.1	AC110611.2-201	0.881	ENST00000333360.12	SELE
ENST00000669835.1	AC110611.2-201	-0.881	ENST00000434457.6	DENND4C
ENST00000669835.1	AC110611.2-201	0.881	ENST00000247815.8	HELB
ENST00000669835.1	AC110611.2-201	0.881	ENST00000377346.9	PIK3CD
ENST00000669835.1	AC110611.2-201	0.88	ENST00000409512.5	KYNU
ENST00000669835.1	AC110611.2-201	0.88	ENST00000332981.10	PRKCH
ENST00000669835.1	AC110611.2-201	-0.879	ENST00000448587.5	TINCR
ENST00000669835.1	AC110611.2-201	0.879	ENST00000299855.10	MMP3
ENST00000669835.1	AC110611.2-201	0.879	ENST00000380698.5	SERPINB9
ENST00000669835.1	AC110611.2-201	0.879	ENST00000246115.5	S1PR4
ENST00000669835.1	AC110611.2-201	0.878	ENST00000653169.1	LRP8
ENST00000669835.1	AC110611.2-201	0.878	ENST00000570137.7	CDYL2
ENST00000669835.1	AC110611.2-201	-0.878	ENST00000360774.6	TRPM6
ENST00000669835.1	AC110611.2-201	-0.877	ENST00000507380.1	PPARGC1A
ENST00000669835.1	AC110611.2-201	-0.877	ENST00000300113.3	CHP2
ENST00000669835.1	AC110611.2-201	0.877	ENST00000643927.1	PRKCB
ENST00000669835.1	AC110611.2-201	0.877	ENST00000265598.8	LAMP3
ENST00000669835.1	AC110611.2-201	0.876	ENST00000321728.12	PRKCB
ENST00000669835.1	AC110611.2-201	0.876	ENST00000401529.3	RAC2
ENST00000669835.1	AC110611.2-201	-0.876	ENST00000448484.5	BCAS1
ENST00000669835.1	AC110611.2-201	0.876	ENST00000648588.1	IL21
ENST00000669835.1	AC110611.2-201	0.875	ENST00000257527.8	ADAM19
ENST00000669835.1	AC110611.2-201	0.874	ENST00000064780.7	RELT
ENST00000669835.1	AC110611.2-201	0.874	ENST00000531095.1	APOL3
ENST00000669835.1	AC110611.2-201	-0.874	ENST00000264867.7	PPARGC1A
ENST00000669835.1	AC110611.2-201	0.874	ENST00000245907.11	C3
ENST00000669835.1	AC110611.2-201	0.874	ENST00000425673.6	PLEKHG2
ENST00000669835.1	AC110611.2-201	-0.873	ENST00000505759.1	FRYL
ENST00000669835.1	AC110611.2-201	0.872	ENST00000316386.10	ICOS
ENST00000669835.1	AC110611.2-201	-0.872	ENST00000646432.1	THRB
ENST00000669835.1	AC110611.2-201	-0.872	ENST00000294454.6	SLC25A34
ENST00000669835.1	AC110611.2-201	0.872	ENST00000389341.9	POU2F2
ENST00000669835.1	AC110611.2-201	0.871	ENST00000372330.3	MMP9
ENST00000669835.1	AC110611.2-201	0.871	ENST00000346872.8	IKZF3
ENST00000669835.1	AC110611.2-201	-0.871	ENST00000484068.5	PHC3
ENST00000669835.1	AC110611.2-201	0.871	ENST00000413409.6	PTPRC
ENST00000669835.1	AC110611.2-201	0.871	ENST00000591814.5	NFATC1
ENST00000669835.1	AC110611.2-201	-0.87	ENST00000372587.5	EDN2
ENST00000669835.1	AC110611.2-201	0.87	ENST00000286639.7	BATF
ENST00000669835.1	AC110611.2-201	-0.87	ENST00000368508.7	ROS1
ENST00000669835.1	AC110611.2-201	0.869	ENST00000392045.8	SP140
ENST00000669835.1	AC110611.2-201	-0.869	ENST00000513137.5	SEMA6A
ENST00000669835.1	AC110611.2-201	-0.869	ENST00000396671.7	THRB
ENST00000669835.1	AC110611.2-201	0.869	ENST00000368921.4	MLLT11
ENST00000669835.1	AC110611.2-201	-0.868	ENST00000248444.10	VIL1
ENST00000669835.1	AC110611.2-201	0.868	ENST00000442510.8	PTPRC
ENST00000669835.1	AC110611.2-201	-0.868	ENST00000623213.1	DOCK1
ENST00000669835.1	AC110611.2-201	0.868	ENST00000443807.1	GBP5
ENST00000669835.1	AC110611.2-201	0.868	ENST00000381434.7	IL33
ENST00000669835.1	AC110611.2-201	0.868	ENST00000406870.7	BCL6
ENST00000669835.1	AC110611.2-201	0.867	ENST00000583368.1	IKZF3
ENST00000669835.1	AC110611.2-201	0.866	ENST00000009530.12	CD74
ENST00000669835.1	AC110611.2-201	0.866	ENST00000495632.1	BTN2A2
ENST00000669835.1	AC110611.2-201	-0.866	ENST00000412050.8	CPEB3
ENST00000669835.1	AC110611.2-201	0.866	ENST00000484212.5	TFEC
ENST00000669835.1	AC110611.2-201	0.866	ENST00000542434.5	ALOX5
ENST00000669835.1	AC110611.2-201	-0.866	ENST00000373032.4	PLA2G12B
ENST00000669835.1	AC110611.2-201	-0.866	ENST00000375486.9	PADI2
ENST00000669835.1	AC110611.2-201	0.866	ENST00000396946.8	CARD11
ENST00000669835.1	AC110611.2-201	0.866	ENST00000155926.8	TRIB2
ENST00000669835.1	AC110611.2-201	-0.865	ENST00000241416.12	ACVR2A
ENST00000669835.1	AC110611.2-201	0.865	ENST00000257264.4	TCN1
ENST00000669835.1	AC110611.2-201	-0.864	ENST00000300060.7	ANPEP
ENST00000669835.1	AC110611.2-201	0.864	ENST00000347528.8	ANK1
ENST00000669835.1	AC110611.2-201	0.864	ENST00000373109.7	SPOCK2
ENST00000669835.1	AC110611.2-201	-0.864	ENST00000276925.7	CDKN2B
ENST00000669835.1	AC110611.2-201	0.864	ENST00000615230.4	TNFRSF9
ENST00000669835.1	AC110611.2-201	-0.864	ENST00000518568.2	SLC10A5
ENST00000669835.1	AC110611.2-201	0.864	ENST00000517905.1	ADAM19
ENST00000669835.1	AC110611.2-201	-0.864	ENST00000545128.5	PCSK5
ENST00000669835.1	AC110611.2-201	0.863	ENST00000326294.4	PTPRCAP
ENST00000669835.1	AC110611.2-201	-0.863	ENST00000298705.6	PPP1R36
ENST00000669835.1	AC110611.2-201	0.863	ENST00000429102.6	CDH3
ENST00000669835.1	AC110611.2-201	-0.863	ENST00000254090.9	FMO5
ENST00000669835.1	AC110611.2-201	0.863	ENST00000323777.8	HSF5
ENST00000669835.1	AC110611.2-201	-0.862	ENST00000569351.2	HSD17B2
ENST00000669835.1	AC110611.2-201	-0.862	ENST00000507956.5	NAAA
ENST00000669835.1	AC110611.2-201	0.862	ENST00000442471.4	FCMR
ENST00000669835.1	AC110611.2-201	-0.862	ENST00000434469.1	NBEAL1
ENST00000669835.1	AC110611.2-201	0.862	ENST00000371806.4	FCN1
ENST00000669835.1	AC110611.2-201	0.862	ENST00000263686.11	SELP
ENST00000669835.1	AC110611.2-201	-0.862	ENST00000553821.2	STON2
ENST00000669835.1	AC110611.2-201	0.861	ENST00000616978.5	SLC9A7
ENST00000669835.1	AC110611.2-201	-0.861	ENST00000264977.8	PPP2R3A
ENST00000669835.1	AC110611.2-201	0.86	ENST00000647377.1	ANKRD44
ENST00000669835.1	AC110611.2-201	-0.86	ENST00000473675.1	GPR160
ENST00000669835.1	AC110611.2-201	-0.86	ENST00000296736.4	TIGD6
ENST00000669835.1	AC110611.2-201	0.86	ENST00000356798.11	ITGAL
ENST00000669835.1	AC110611.2-201	0.86	ENST00000334133.9	RFTN1
ENST00000669835.1	AC110611.2-201	-0.86	ENST00000360047.9	PDE4D
ENST00000669835.1	AC110611.2-201	-0.86	ENST00000361255.7	TRPM6
ENST00000669835.1	AC110611.2-201	0.859	ENST00000593867.5	CD22
ENST00000669835.1	AC110611.2-201	0.859	ENST00000368236.7	TTC24
ENST00000669835.1	AC110611.2-201	-0.859	ENST00000506445.5	GRAMD2B
ENST00000669835.1	AC110611.2-201	0.859	ENST00000426532.6	LTF
ENST00000669835.1	AC110611.2-201	-0.859	ENST00000366691.4	RHOU
ENST00000669835.1	AC110611.2-201	-0.859	ENST00000366766.6	CDC42BPA
ENST00000669835.1	AC110611.2-201	0.859	ENST00000371045.9	PDE4B
ENST00000669835.1	AC110611.2-201	0.858	ENST00000236147.6	SELL
ENST00000669835.1	AC110611.2-201	0.858	ENST00000347785.8	CD5
ENST00000669835.1	AC110611.2-201	-0.858	ENST00000200652.4	SLC22A4
ENST00000669835.1	AC110611.2-201	0.858	ENST00000555048.5	EVL
ENST00000669835.1	AC110611.2-201	-0.858	ENST00000358658.8	NAALADL1
ENST00000669835.1	AC110611.2-201	0.858	ENST00000259006.8	LIMD2
ENST00000669835.1	AC110611.2-201	-0.858	ENST00000433184.1	SLC26A2
ENST00000669835.1	AC110611.2-201	-0.857	ENST00000651514.1	CYP3A4
ENST00000669835.1	AC110611.2-201	-0.857	ENST00000286298.4	SLC26A2
ENST00000669835.1	AC110611.2-201	0.857	ENST00000299092.3	GPR176
ENST00000669835.1	AC110611.2-201	0.857	ENST00000615527.1	PPP1R18
ENST00000669835.1	AC110611.2-201	-0.857	ENST00000511912.6	ETFDH
ENST00000669835.1	AC110611.2-201	-0.857	ENST00000367362.8	NR5A2
ENST00000669835.1	AC110611.2-201	-0.857	ENST00000354655.8	ACSL5
ENST00000669835.1	AC110611.2-201	0.856	ENST00000648405.2	CTLA4
ENST00000669835.1	AC110611.2-201	-0.856	ENST00000579849.6	TMEM98
ENST00000669835.1	AC110611.2-201	-0.855	ENST00000377905.9	SLC17A4
ENST00000669835.1	AC110611.2-201	-0.855	ENST00000441453.5	COBL
ENST00000669835.1	AC110611.2-201	0.855	ENST00000323076.7	LCP1
ENST00000669835.1	AC110611.2-201	-0.855	ENST00000255499.3	RNF128
ENST00000669835.1	AC110611.2-201	-0.855	ENST00000507213.1	PPID
ENST00000669835.1	AC110611.2-201	0.855	ENST00000318579.9	MEOX1
ENST00000669835.1	AC110611.2-201	0.854	ENST00000358647.4	GIMAP5
ENST00000669835.1	AC110611.2-201	0.854	ENST00000366899.4	DUSP10
ENST00000669835.1	AC110611.2-201	-0.854	ENST00000295417.4	FZD5
ENST00000669835.1	AC110611.2-201	0.854	ENST00000585527.1	LINGO3
ENST00000669835.1	AC110611.2-201	0.854	ENST00000242249.8	RAMP3
ENST00000669835.1	AC110611.2-201	0.854	ENST00000357086.10	ITPR1
ENST00000669835.1	AC110611.2-201	-0.853	ENST00000380055.6	LRRC19
ENST00000669835.1	AC110611.2-201	-0.853	ENST00000341723.8	HEPACAM2
ENST00000669835.1	AC110611.2-201	-0.853	ENST00000642939.1	EPS8
ENST00000669835.1	AC110611.2-201	0.853	ENST00000547178.5	P2RX5
ENST00000669835.1	AC110611.2-201	0.853	ENST00000262866.9	SLA2
ENST00000669835.1	AC110611.2-201	-0.852	ENST00000372008.6	MAST2
ENST00000669835.1	AC110611.2-201	-0.852	ENST00000399443.7	OSBPL1A
ENST00000669835.1	AC110611.2-201	0.852	ENST00000310803.10	RASGRP1
ENST00000669835.1	AC110611.2-201	0.852	ENST00000261622.5	SLC7A5
ENST00000669835.1	AC110611.2-201	0.852	ENST00000536354.3	TDO2
ENST00000669835.1	AC110611.2-201	-0.852	ENST00000264485.11	SLC4A4
ENST00000669835.1	AC110611.2-201	0.852	ENST00000264972.9	ZAP70
ENST00000669835.1	AC110611.2-201	0.852	ENST00000261918.9	SEMA7A
ENST00000669835.1	AC110611.2-201	-0.852	ENST00000382072.6	AMACR
ENST00000669835.1	AC110611.2-201	-0.852	ENST00000355288.6	ANK3
ENST00000669835.1	AC110611.2-201	0.852	ENST00000442430.1	PIM2
ENST00000669835.1	AC110611.2-201	0.851	ENST00000360890.6	WDFY4
ENST00000669835.1	AC110611.2-201	-0.851	ENST00000502482.1	ADGRA3
ENST00000669835.1	AC110611.2-201	-0.851	ENST00000261349.9	LRP6
ENST00000669835.1	AC110611.2-201	-0.851	ENST00000312428.11	DNAH7
ENST00000669835.1	AC110611.2-201	0.851	ENST00000369478.4	CD2
ENST00000669835.1	AC110611.2-201	-0.85	ENST00000427197.2	SLC35G1
ENST00000669835.1	AC110611.2-201	-0.85	ENST00000273353.4	MYH15
ENST00000669140.1	AL354743.2-201	0.799	ENST00000371901.4	CYP4X1
ENST00000669140.1	AL354743.2-201	0.798	ENST00000416943.1	CCL24
ENST00000669140.1	AL354743.2-201	0.782	ENST00000360655.8	NAV2
ENST00000669140.1	AL354743.2-201	0.775	ENST00000376004.5	POGLUT2
ENST00000669140.1	AL354743.2-201	0.773	ENST00000259727.5	GMPR
ENST00000669140.1	AL354743.2-201	0.764	ENST00000369797.8	PDCD11
ENST00000669140.1	AL354743.2-201	0.763	ENST00000263056.6	MAP3K8
ENST00000669140.1	AL354743.2-201	0.762	ENST00000370053.3	STMN3
ENST00000669140.1	AL354743.2-201	0.762	ENST00000650070.2	CTPS1
ENST00000669140.1	AL354743.2-201	0.76	ENST00000512913.5	SUB1
ENST00000669140.1	AL354743.2-201	0.758	ENST00000395822.7	ZBP1
ENST00000669140.1	AL354743.2-201	0.755	ENST00000448165.1	PPIF
ENST00000669140.1	AL354743.2-201	0.754	ENST00000438162.5	FLOT1
ENST00000669140.1	AL354743.2-201	0.75	ENST00000308271.14	USP48
ENST00000669140.1	AL354743.2-201	0.749	ENST00000373279.6	FAM241B
ENST00000669140.1	AL354743.2-201	0.747	ENST00000508626.5	PCSK1
ENST00000669140.1	AL354743.2-201	0.74	ENST00000447032.1	RBM17
ENST00000669140.1	AL354743.2-201	0.74	ENST00000361247.9	ARHGEF2
ENST00000669140.1	AL354743.2-201	0.74	ENST00000356408.3	CARD11
ENST00000669140.1	AL354743.2-201	0.739	ENST00000262958.4	GNA15
ENST00000669140.1	AL354743.2-201	0.739	ENST00000283285.10	CD96
ENST00000669140.1	AL354743.2-201	0.739	ENST00000472031.1	CNP
ENST00000669140.1	AL354743.2-201	0.737	ENST00000309758.6	HSPA6
ENST00000669140.1	AL354743.2-201	0.736	ENST00000296695.9	SPINK1
ENST00000669140.1	AL354743.2-201	0.736	ENST00000399808.5	IFITM3
ENST00000669140.1	AL354743.2-201	0.736	ENST00000377103.2	THBD
ENST00000669140.1	AL354743.2-201	0.734	ENST00000394149.7	CSF3
ENST00000669140.1	AL354743.2-201	0.733	ENST00000435171.6	IL15RA
ENST00000669140.1	AL354743.2-201	0.732	ENST00000307161.5	MTNR1A
ENST00000669140.1	AL354743.2-201	0.731	ENST00000581977.7	IKBKE
ENST00000424989.1	LINC01137-201	0.926	ENST00000005260.9	BAIAP2L1
ENST00000424989.1	LINC01137-201	0.869	ENST00000216061.9	PPP6R2
ENST00000424989.1	LINC01137-201	0.867	ENST00000617979.5	GALE
ENST00000424989.1	LINC01137-201	0.864	ENST00000398599.8	CEACAM5
ENST00000424989.1	LINC01137-201	0.863	ENST00000541464.5	TMC5
ENST00000424989.1	LINC01137-201	0.857	ENST00000361368.6	SMURF1
ENST00000424989.1	LINC01137-201	0.855	ENST00000221992.10	CEACAM5
ENST00000424989.1	LINC01137-201	0.85	ENST00000379416.4	XDH
ENST00000424989.1	LINC01137-201	0.849	ENST00000361115.4	CCL28
ENST00000424989.1	LINC01137-201	0.845	ENST00000283871.10	HGD
ENST00000424989.1	LINC01137-201	0.843	ENST00000381125.9	PFKP
ENST00000424989.1	LINC01137-201	-0.842	ENST00000477695.5	PHLDB2
ENST00000424989.1	LINC01137-201	0.842	ENST00000286186.10	CASP10
ENST00000424989.1	LINC01137-201	0.841	ENST00000331134.11	NPLOC4
ENST00000424989.1	LINC01137-201	0.836	ENST00000409920.5	ANXA4
ENST00000424989.1	LINC01137-201	0.836	ENST00000359591.9	LRP10
ENST00000424989.1	LINC01137-201	0.831	ENST00000616727.4	MUC13
ENST00000424989.1	LINC01137-201	0.829	ENST00000241261.7	TNFSF10
ENST00000424989.1	LINC01137-201	0.829	ENST00000398585.7	TMPRSS2
ENST00000424989.1	LINC01137-201	0.827	ENST00000356990.9	RNF19B
ENST00000424989.1	LINC01137-201	0.826	ENST00000259241.7	HS6ST1
ENST00000424989.1	LINC01137-201	0.825	ENST00000314134.3	SLC35C1
ENST00000424989.1	LINC01137-201	0.825	ENST00000398341.7	SLC37A1
ENST00000424989.1	LINC01137-201	0.824	ENST00000361574.10	R3HDM4
ENST00000424989.1	LINC01137-201	0.824	ENST00000164133.7	PPP2R5B
ENST00000424989.1	LINC01137-201	0.823	ENST00000376499.8	TLE1
ENST00000424989.1	LINC01137-201	0.821	ENST00000671089.1	MACF1
ENST00000424989.1	LINC01137-201	0.821	ENST00000263372.5	KCNK6
ENST00000424989.1	LINC01137-201	-0.82	ENST00000409562.7	WDPCP
ENST00000424989.1	LINC01137-201	0.819	ENST00000542583.7	TMC5
ENST00000606723.2	U91328.1-201	0.859	ENST00000439711.6	CHN2
ENST00000606723.2	U91328.1-201	0.826	ENST00000515701.1	NPY1R
ENST00000606723.2	U91328.1-201	0.816	ENST00000576743.1	ACOX1
ENST00000606723.2	U91328.1-201	-0.809	ENST00000503014.5	ETF1
ENST00000606723.2	U91328.1-201	0.808	ENST00000617268.1	SGK2
ENST00000606723.2	U91328.1-201	-0.807	ENST00000372398.6	NCS1
ENST00000606723.2	U91328.1-201	0.803	ENST00000431660.5	SRI
ENST00000606723.2	U91328.1-201	-0.798	ENST00000295822.7	EIF5A2
ENST00000606723.2	U91328.1-201	-0.796	ENST00000505210.1	SRD5A3
ENST00000606723.2	U91328.1-201	-0.795	ENST00000379454.9	ASPH
ENST00000606723.2	U91328.1-201	-0.795	ENST00000256495.4	BHLHE40
ENST00000606723.2	U91328.1-201	-0.794	ENST00000376238.5	SLC28A3
ENST00000606723.2	U91328.1-201	-0.791	ENST00000525263.5	KLK12
ENST00000606723.2	U91328.1-201	0.789	ENST00000325643.6	SPATA31E1
ENST00000606723.2	U91328.1-201	-0.789	ENST00000263657.7	PNO1
ENST00000606723.2	U91328.1-201	-0.788	ENST00000360472.8	PEA15
ENST00000606723.2	U91328.1-201	-0.784	ENST00000404395.3	STAT3
ENST00000606723.2	U91328.1-201	-0.782	ENST00000377122.8	NEBL
ENST00000606723.2	U91328.1-201	-0.781	ENST00000435962.7	TC2N
ENST00000606723.2	U91328.1-201	-0.781	ENST00000332810.4	AEN
ENST00000606723.2	U91328.1-201	0.78	ENST00000529040.1	TRIM29
ENST00000606723.2	U91328.1-201	-0.775	ENST00000324460.7	HSPA5
ENST00000606723.2	U91328.1-201	-0.773	ENST00000258243.7	URB2
ENST00000606723.2	U91328.1-201	-0.772	ENST00000616261.1	YARS
ENST00000606723.2	U91328.1-201	-0.772	ENST00000257264.4	TCN1
ENST00000606723.2	U91328.1-201	-0.772	ENST00000377918.8	PCDH17
ENST00000606723.2	U91328.1-201	0.771	ENST00000393524.6	PHLPP2
ENST00000606723.2	U91328.1-201	-0.771	ENST00000296792.9	UTP15
ENST00000606723.2	U91328.1-201	-0.77	ENST00000537372.5	ALDH1A2
ENST00000606723.2	U91328.1-201	-0.77	ENST00000219022.3	OLFM4
ENST00000553330.1	LINC02313-201	0.81	ENST00000297785.8	ALDH1A1
ENST00000553330.1	LINC02313-201	-0.803	ENST00000541159.5	MEFV
ENST00000553330.1	LINC02313-201	0.8	ENST00000323346.10	SLC17A8
ENST00000553330.1	LINC02313-201	0.789	ENST00000618457.5	PRLR
ENST00000553330.1	LINC02313-201	0.789	ENST00000340900.3	RNASE1
ENST00000553330.1	LINC02313-201	0.788	ENST00000646432.1	THRB
ENST00000553330.1	LINC02313-201	0.785	ENST00000284727.8	ATP5MC3
ENST00000553330.1	LINC02313-201	0.784	ENST00000268251.13	ABAT
ENST00000553330.1	LINC02313-201	0.782	ENST00000306908.10	ZNF57
ENST00000553330.1	LINC02313-201	0.78	ENST00000194530.8	STRADB
ENST00000553330.1	LINC02313-201	0.778	ENST00000371591.1	ZFYVE9
ENST00000553330.1	LINC02313-201	0.777	ENST00000568954.5	PHLPP2
ENST00000553330.1	LINC02313-201	0.777	ENST00000561878.2	TMEM170A
ENST00000553330.1	LINC02313-201	0.773	ENST00000550308.6	CYP4F12
ENST00000553330.1	LINC02313-201	0.772	ENST00000392491.6	PKIB
ENST00000553330.1	LINC02313-201	-0.766	ENST00000392619.2	CD300E
ENST00000553330.1	LINC02313-201	0.765	ENST00000485303.6	NECTIN3
ENST00000553330.1	LINC02313-201	0.762	ENST00000283534.4	TMEM251
ENST00000553330.1	LINC02313-201	0.761	ENST00000382072.6	AMACR
ENST00000553330.1	LINC02313-201	-0.761	ENST00000518249.5	DENND3
ENST00000553330.1	LINC02313-201	0.758	ENST00000436639.6	SESN1
ENST00000553330.1	LINC02313-201	0.758	ENST00000265724.7	ABCB1
ENST00000553330.1	LINC02313-201	0.757	ENST00000397967.5	RNASE1
ENST00000553330.1	LINC02313-201	0.756	ENST00000374720.8	SLC44A1
ENST00000553330.1	LINC02313-201	0.755	ENST00000605424.6	MMP28
ENST00000553330.1	LINC02313-201	0.753	ENST00000334696.10	ENTPD5
ENST00000553330.1	LINC02313-201	0.753	ENST00000248444.10	VIL1
ENST00000553330.1	LINC02313-201	0.753	ENST00000356080.9	ADD3
ENST00000553330.1	LINC02313-201	0.752	ENST00000380338.9	MLLT3
ENST00000553330.1	LINC02313-201	0.752	ENST00000295958.10	SMIM14
ENST00000447171.2	AC007255.1-202	0.871	ENST00000312428.11	DNAH7
ENST00000447171.2	AC007255.1-202	-0.865	ENST00000075120.12	SLC2A3
ENST00000447171.2	AC007255.1-202	0.857	ENST00000507380.1	PPARGC1A
ENST00000447171.2	AC007255.1-202	-0.857	ENST00000245817.5	TNFSF9
ENST00000447171.2	AC007255.1-202	-0.856	ENST00000409891.5	WIPF1
ENST00000447171.2	AC007255.1-202	0.855	ENST00000379687.7	BCLAF3
ENST00000447171.2	AC007255.1-202	-0.853	ENST00000552160.2	BICD1
ENST00000447171.2	AC007255.1-202	-0.848	ENST00000648405.2	CTLA4
ENST00000447171.2	AC007255.1-202	-0.846	ENST00000563193.1	PLCG2
ENST00000447171.2	AC007255.1-202	-0.845	ENST00000375105.8	PLA2G2D
ENST00000447171.2	AC007255.1-202	-0.843	ENST00000330953.6	CCR4
ENST00000447171.2	AC007255.1-202	0.843	ENST00000513137.5	SEMA6A
ENST00000447171.2	AC007255.1-202	-0.843	ENST00000418920.5	CYTIP
ENST00000447171.2	AC007255.1-202	0.841	ENST00000334546.6	PPP2R3A
ENST00000447171.2	AC007255.1-202	-0.841	ENST00000570137.7	CDYL2
ENST00000447171.2	AC007255.1-202	0.84	ENST00000402091.3	RMDN2
ENST00000447171.2	AC007255.1-202	0.838	ENST00000379618.6	TRIM36
ENST00000447171.2	AC007255.1-202	-0.837	ENST00000406434.5	FAM49A
ENST00000447171.2	AC007255.1-202	-0.837	ENST00000377365.4	INSYN2B
ENST00000447171.2	AC007255.1-202	0.836	ENST00000613098.4	PPARGC1A
ENST00000447171.2	AC007255.1-202	-0.836	ENST00000412264.1	TTN
ENST00000447171.2	AC007255.1-202	-0.835	ENST00000454558.2	ARID5A
ENST00000447171.2	AC007255.1-202	-0.835	ENST00000474473.1	IFI16
ENST00000447171.2	AC007255.1-202	0.833	ENST00000369140.7	MTMR11
ENST00000447171.2	AC007255.1-202	-0.832	ENST00000400960.7	CR1
ENST00000447171.2	AC007255.1-202	-0.832	ENST00000422375.1	FCHSD2
ENST00000447171.2	AC007255.1-202	0.832	ENST00000434469.1	NBEAL1
ENST00000447171.2	AC007255.1-202	-0.831	ENST00000413409.6	PTPRC
ENST00000447171.2	AC007255.1-202	-0.831	ENST00000288943.5	DUSP2
ENST00000447171.2	AC007255.1-202	-0.83	ENST00000619906.4	GRK3
ENST00000661542.1	AL353572.4-201	0.895	ENST00000492492.5	GPR160
ENST00000661542.1	AL353572.4-201	0.893	ENST00000445957.2	BRINP3
ENST00000661542.1	AL353572.4-201	-0.889	ENST00000242208.5	INHBA
ENST00000661542.1	AL353572.4-201	0.885	ENST00000199936.9	HSD17B2
ENST00000661542.1	AL353572.4-201	-0.877	ENST00000616978.5	SLC9A7
ENST00000661542.1	AL353572.4-201	0.877	ENST00000367462.5	BRINP3
ENST00000661542.1	AL353572.4-201	-0.875	ENST00000155926.8	TRIB2
ENST00000661542.1	AL353572.4-201	0.87	ENST00000280096.5	HNMT
ENST00000661542.1	AL353572.4-201	0.869	ENST00000557325.5	ENTPD5
ENST00000661542.1	AL353572.4-201	-0.868	ENST00000544915.5	ARNTL2
ENST00000661542.1	AL353572.4-201	0.867	ENST00000200652.4	SLC22A4
ENST00000661542.1	AL353572.4-201	0.867	ENST00000282701.3	BMP3
ENST00000661542.1	AL353572.4-201	-0.866	ENST00000337929.8	IL21R
ENST00000661542.1	AL353572.4-201	-0.864	ENST00000590288.1	RHBDF2
ENST00000661542.1	AL353572.4-201	0.864	ENST00000513137.5	SEMA6A
ENST00000661542.1	AL353572.4-201	0.864	ENST00000433184.1	SLC26A2
ENST00000661542.1	AL353572.4-201	0.862	ENST00000646591.1	SLC19A3
ENST00000661542.1	AL353572.4-201	-0.861	ENST00000340339.4	ADGRG5
ENST00000661542.1	AL353572.4-201	-0.86	ENST00000377918.8	PCDH17
ENST00000661542.1	AL353572.4-201	0.859	ENST00000361255.7	TRPM6
ENST00000661542.1	AL353572.4-201	0.857	ENST00000431473.4	RIMKLA
ENST00000661542.1	AL353572.4-201	0.855	ENST00000526999.5	SYTL2
ENST00000661542.1	AL353572.4-201	0.855	ENST00000579849.6	TMEM98
ENST00000661542.1	AL353572.4-201	0.854	ENST00000251566.9	UGT2A3
ENST00000661542.1	AL353572.4-201	0.854	ENST00000298351.5	TMEM63C
ENST00000661542.1	AL353572.4-201	0.852	ENST00000396671.7	THRB
ENST00000661542.1	AL353572.4-201	0.851	ENST00000300113.3	CHP2
ENST00000661542.1	AL353572.4-201	0.851	ENST00000646432.1	THRB
ENST00000661542.1	AL353572.4-201	-0.849	ENST00000644836.1	CD55
ENST00000661542.1	AL353572.4-201	-0.849	ENST00000422375.1	FCHSD2
ENST00000658026.1	LINC02405-208	-0.792	ENST00000414301.5	SEMA3F
ENST00000658026.1	LINC02405-208	0.77	ENST00000522208.6	RNF130
ENST00000658026.1	LINC02405-208	-0.759	ENST00000521429.5	E2F5
ENST00000658026.1	LINC02405-208	-0.758	ENST00000462322.3	SMKR1
ENST00000658026.1	LINC02405-208	-0.756	ENST00000373738.4	ETV7
ENST00000658026.1	LINC02405-208	0.735	ENST00000251170.12	SEC14L5
ENST00000658026.1	LINC02405-208	-0.734	ENST00000398646.3	FAM3B
ENST00000658026.1	LINC02405-208	-0.733	ENST00000411957.1	MYH10
ENST00000658026.1	LINC02405-208	-0.733	ENST00000389856.9	CCDC88C
ENST00000658026.1	LINC02405-208	-0.733	ENST00000650719.1	TYMP
ENST00000658026.1	LINC02405-208	0.729	ENST00000635638.1	FOXP2
ENST00000658026.1	LINC02405-208	0.726	ENST00000522693.5	HAVCR1
ENST00000658026.1	LINC02405-208	0.723	ENST00000561579.6	NAE1
ENST00000658026.1	LINC02405-208	-0.723	ENST00000538442.5	MICB
ENST00000658026.1	LINC02405-208	0.72	ENST00000329366.8	HNMT
ENST00000658026.1	LINC02405-208	0.717	ENST00000550295.1	GAS2L3
ENST00000658026.1	LINC02405-208	0.716	ENST00000447034.1	NR5A2
ENST00000658026.1	LINC02405-208	0.714	ENST00000650590.1	XYLB
ENST00000658026.1	LINC02405-208	0.712	ENST00000519582.5	MATN2
ENST00000658026.1	LINC02405-208	0.711	ENST00000622044.1	PCDHGA11
ENST00000658026.1	LINC02405-208	0.711	ENST00000509278.5	TMEM144
ENST00000658026.1	LINC02405-208	-0.711	ENST00000439069.5	MAP4K2
ENST00000658026.1	LINC02405-208	-0.707	ENST00000369098.3	C1orf54
ENST00000658026.1	LINC02405-208	-0.706	ENST00000318507.7	CXCR2
ENST00000658026.1	LINC02405-208	0.703	ENST00000550233.1	TMEM116
ENST00000658026.1	LINC02405-208	-0.702	ENST00000372062.8	RALGDS
ENST00000658026.1	LINC02405-208	-0.7	ENST00000455274.5	TTLL3
ENST00000658026.1	LINC02405-208	-0.699	ENST00000399916.5	RUNX3
ENST00000658026.1	LINC02405-208	0.699	ENST00000298283.5	RPL10L
ENST00000658026.1	LINC02405-208	-0.699	ENST00000395074.6	LPXN
ENST00000451240.1	AC005550.2-201	0.933	ENST00000371348.5	TMEM59
ENST00000451240.1	AC005550.2-201	0.922	ENST00000370203.9	TLCD4
ENST00000451240.1	AC005550.2-201	0.915	ENST00000370685.7	PRKACB
ENST00000451240.1	AC005550.2-201	0.913	ENST00000395076.9	PPM1A
ENST00000451240.1	AC005550.2-201	0.911	ENST00000361024.6	DENND4C
ENST00000451240.1	AC005550.2-201	0.91	ENST00000419445.6	PGGT1B
ENST00000451240.1	AC005550.2-201	0.909	ENST00000374720.8	SLC44A1
ENST00000451240.1	AC005550.2-201	0.905	ENST00000380055.6	LRRC19
ENST00000451240.1	AC005550.2-201	0.895	ENST00000241416.12	ACVR2A
ENST00000451240.1	AC005550.2-201	0.895	ENST00000355619.10	FBXL3
ENST00000451240.1	AC005550.2-201	0.894	ENST00000255499.3	RNF128
ENST00000451240.1	AC005550.2-201	0.894	ENST00000314622.9	NSUN3
ENST00000451240.1	AC005550.2-201	0.893	ENST00000389032.8	STK38L
ENST00000451240.1	AC005550.2-201	0.891	ENST00000370857.7	MBNL3
ENST00000451240.1	AC005550.2-201	0.89	ENST00000379380.9	LYRM7
ENST00000451240.1	AC005550.2-201	0.889	ENST00000295958.10	SMIM14
ENST00000451240.1	AC005550.2-201	0.888	ENST00000590317.4	LYPD8
ENST00000451240.1	AC005550.2-201	0.888	ENST00000230048.5	ACOT13
ENST00000451240.1	AC005550.2-201	0.888	ENST00000280154.12	PDCD4
ENST00000451240.1	AC005550.2-201	0.887	ENST00000380680.5	UBL3
ENST00000451240.1	AC005550.2-201	0.886	ENST00000370680.5	PRKACB
ENST00000451240.1	AC005550.2-201	0.886	ENST00000264449.14	ATP8A1
ENST00000451240.1	AC005550.2-201	0.886	ENST00000371146.5	USP1
ENST00000451240.1	AC005550.2-201	0.884	ENST00000380338.9	MLLT3
ENST00000451240.1	AC005550.2-201	0.884	ENST00000239231.7	PANK3
ENST00000451240.1	AC005550.2-201	0.883	ENST00000392129.10	TMCO1
ENST00000451240.1	AC005550.2-201	0.883	ENST00000284878.12	CXADR
ENST00000451240.1	AC005550.2-201	0.882	ENST00000378795.8	NDUFA5
ENST00000451240.1	AC005550.2-201	0.882	ENST00000280987.8	FAM177A1
ENST00000451240.1	AC005550.2-201	0.882	ENST00000438792.6	KTN1
ENST00000451240.1	AC005550.2-201	0.881	ENST00000393487.6	MGAT4A
ENST00000451240.1	AC005550.2-201	0.88	ENST00000359314.5	CD2AP
ENST00000451240.1	AC005550.2-201	0.88	ENST00000217971.8	PGRMC1
ENST00000451240.1	AC005550.2-201	0.878	ENST00000262995.8	GAB1
ENST00000451240.1	AC005550.2-201	0.876	ENST00000612661.2	MARCKS
ENST00000451240.1	AC005550.2-201	0.876	ENST00000234831.10	TMEM59
ENST00000451240.1	AC005550.2-201	0.876	ENST00000368440.5	SMPDL3A
ENST00000451240.1	AC005550.2-201	0.875	ENST00000261558.8	AP5M1
ENST00000451240.1	AC005550.2-201	-0.874	ENST00000220166.9	CTSH
ENST00000451240.1	AC005550.2-201	0.874	ENST00000261854.10	SPPL2A
ENST00000451240.1	AC005550.2-201	0.873	ENST00000378150.1	NMT2
ENST00000451240.1	AC005550.2-201	0.873	ENST00000216373.10	SOS2
ENST00000451240.1	AC005550.2-201	0.873	ENST00000217740.4	RNF125
ENST00000451240.1	AC005550.2-201	0.872	ENST00000394609.6	RTN4
ENST00000451240.1	AC005550.2-201	0.872	ENST00000339282.12	ZNF564
ENST00000451240.1	AC005550.2-201	0.872	ENST00000394524.7	CAMK2D
ENST00000451240.1	AC005550.2-201	0.872	ENST00000381809.8	AK3
ENST00000451240.1	AC005550.2-201	0.871	ENST00000379214.9	LGR4
ENST00000451240.1	AC005550.2-201	0.871	ENST00000298815.13	ARHGAP42
ENST00000451240.1	AC005550.2-201	0.871	ENST00000310786.10	CD164
ENST00000451240.1	AC005550.2-201	0.871	ENST00000261349.9	LRP6
ENST00000451240.1	AC005550.2-201	0.87	ENST00000377223.6	LZIC
ENST00000451240.1	AC005550.2-201	0.87	ENST00000638338.1	SLC35A3
ENST00000451240.1	AC005550.2-201	0.87	ENST00000248444.10	VIL1
ENST00000451240.1	AC005550.2-201	0.87	ENST00000262753.9	POF1B
ENST00000451240.1	AC005550.2-201	0.869	ENST00000485303.6	NECTIN3
ENST00000451240.1	AC005550.2-201	0.868	ENST00000366690.5	RAB4A
ENST00000451240.1	AC005550.2-201	0.868	ENST00000274140.10	MARCH6
ENST00000451240.1	AC005550.2-201	0.868	ENST00000340623.4	C2orf88
ENST00000451240.1	AC005550.2-201	0.868	ENST00000373218.5	EIF4EBP2
ENST00000451240.1	AC005550.2-201	0.868	ENST00000263574.9	APLP2
ENST00000451240.1	AC005550.2-201	0.868	ENST00000344096.3	DYRK2
ENST00000451240.1	AC005550.2-201	0.867	ENST00000223023.5	WASL
ENST00000451240.1	AC005550.2-201	0.867	ENST00000392676.8	ABCA5
ENST00000451240.1	AC005550.2-201	0.866	ENST00000356447.9	THRB
ENST00000451240.1	AC005550.2-201	0.866	ENST00000233190.11	NDUFS1
ENST00000451240.1	AC005550.2-201	0.865	ENST00000554659.6	VTI1B
ENST00000451240.1	AC005550.2-201	0.865	ENST00000300619.12	ZNF91
ENST00000451240.1	AC005550.2-201	0.864	ENST00000525399.2	PPM1A
ENST00000451240.1	AC005550.2-201	0.863	ENST00000553821.2	STON2
ENST00000451240.1	AC005550.2-201	0.863	ENST00000238831.9	YIPF4
ENST00000451240.1	AC005550.2-201	0.863	ENST00000361786.7	CIPC
ENST00000451240.1	AC005550.2-201	0.862	ENST00000526995.6	TRAF6
ENST00000451240.1	AC005550.2-201	0.862	ENST00000428135.7	SNX13
ENST00000451240.1	AC005550.2-201	0.862	ENST00000225235.5	TBC1D12
ENST00000451240.1	AC005550.2-201	0.862	ENST00000375078.4	CAMK2N1
ENST00000451240.1	AC005550.2-201	0.861	ENST00000296529.11	TMEM144
ENST00000451240.1	AC005550.2-201	0.861	ENST00000374557.4	EPB41L4B
ENST00000451240.1	AC005550.2-201	0.861	ENST00000243501.10	PLA2G12A
ENST00000451240.1	AC005550.2-201	0.861	ENST00000261226.9	TMCC3
ENST00000451240.1	AC005550.2-201	0.86	ENST00000336454.5	CDC14A
ENST00000451240.1	AC005550.2-201	0.86	ENST00000378198.9	TDP2
ENST00000451240.1	AC005550.2-201	0.86	ENST00000280097.5	HNMT
ENST00000451240.1	AC005550.2-201	0.86	ENST00000258538.7	SLC41A2
ENST00000451240.1	AC005550.2-201	0.86	ENST00000378693.4	SOWAHA
ENST00000451240.1	AC005550.2-201	0.859	ENST00000358290.9	HSD17B11
ENST00000451240.1	AC005550.2-201	0.859	ENST00000355897.10	GPR160
ENST00000451240.1	AC005550.2-201	0.859	ENST00000261593.8	RNF138
ENST00000451240.1	AC005550.2-201	0.859	ENST00000356080.9	ADD3
ENST00000451240.1	AC005550.2-201	0.858	ENST00000382072.6	AMACR
ENST00000451240.1	AC005550.2-201	0.858	ENST00000370982.4	GNG12
ENST00000451240.1	AC005550.2-201	0.857	ENST00000312828.4	RNF152
ENST00000451240.1	AC005550.2-201	0.857	ENST00000367069.6	RSPH3
ENST00000451240.1	AC005550.2-201	-0.856	ENST00000518479.5	PNOC
ENST00000451240.1	AC005550.2-201	0.856	ENST00000276925.7	CDKN2B
ENST00000451240.1	AC005550.2-201	0.856	ENST00000325658.3	PPM1A
ENST00000451240.1	AC005550.2-201	0.856	ENST00000280098.9	SPOPL
ENST00000451240.1	AC005550.2-201	0.855	ENST00000418596.7	FAM126B
ENST00000451240.1	AC005550.2-201	0.855	ENST00000367419.10	GINM1
ENST00000451240.1	AC005550.2-201	0.855	ENST00000370759.4	GIPC2
ENST00000451240.1	AC005550.2-201	0.854	ENST00000395002.6	FAM13A
ENST00000451240.1	AC005550.2-201	0.854	ENST00000441068.6	FMO5
ENST00000451240.1	AC005550.2-201	0.854	ENST00000341191.11	ZNF823
ENST00000451240.1	AC005550.2-201	0.853	ENST00000264977.8	PPP2R3A
ENST00000451240.1	AC005550.2-201	0.853	ENST00000367749.4	FMO4
ENST00000451240.1	AC005550.2-201	0.853	ENST00000258436.10	MFSD9
ENST00000451240.1	AC005550.2-201	0.853	ENST00000369838.6	SH3BGRL2
ENST00000451240.1	AC005550.2-201	0.853	ENST00000284727.8	ATP5MC3
ENST00000451240.1	AC005550.2-201	0.852	ENST00000307738.5	ETFDH
ENST00000451240.1	AC005550.2-201	0.851	ENST00000324501.10	PSEN1
ENST00000451240.1	AC005550.2-201	0.851	ENST00000296603.5	LMBRD2
ENST00000451240.1	AC005550.2-201	0.851	ENST00000257548.10	USP30
ENST00000432368.2	THRB-AS1-201	0.903	ENST00000380984.4	DDC
ENST00000432368.2	THRB-AS1-201	0.881	ENST00000622132.4	ABCB1
ENST00000432368.2	THRB-AS1-201	0.867	ENST00000646432.1	THRB
ENST00000432368.2	THRB-AS1-201	0.862	ENST00000652431.1	PPARG
ENST00000432368.2	THRB-AS1-201	0.862	ENST00000395407.7	PAQR5
ENST00000432368.2	THRB-AS1-201	0.86	ENST00000652522.1	PPARG
ENST00000432368.2	THRB-AS1-201	0.858	ENST00000216378.2	CDKL1
ENST00000432368.2	THRB-AS1-201	0.858	ENST00000361255.7	TRPM6
ENST00000432368.2	THRB-AS1-201	-0.851	ENST00000261292.9	LIPG
ENST00000432368.2	THRB-AS1-201	0.843	ENST00000569351.2	HSD17B2
ENST00000432368.2	THRB-AS1-201	0.842	ENST00000199936.9	HSD17B2
ENST00000432368.2	THRB-AS1-201	0.841	ENST00000334546.6	PPP2R3A
ENST00000432368.2	THRB-AS1-201	-0.838	ENST00000591437.5	SEC14L1
ENST00000432368.2	THRB-AS1-201	0.836	ENST00000429484.6	SLC36A1
ENST00000432368.2	THRB-AS1-201	0.832	ENST00000421544.6	GRIK2
ENST00000432368.2	THRB-AS1-201	0.831	ENST00000375481.1	PADI2
ENST00000432368.2	THRB-AS1-201	-0.831	ENST00000296026.4	CXCL3
ENST00000432368.2	THRB-AS1-201	0.828	ENST00000643888.2	PPARG
ENST00000432368.2	THRB-AS1-201	0.828	ENST00000409421.5	MIER3
ENST00000432368.2	THRB-AS1-201	0.828	ENST00000367881.9	TMCO1
ENST00000432368.2	THRB-AS1-201	-0.824	ENST00000281047.4	MSGN1
ENST00000432368.2	THRB-AS1-201	-0.824	ENST00000412264.1	TTN
ENST00000432368.2	THRB-AS1-201	0.823	ENST00000495056.2	MGAT4A
ENST00000432368.2	THRB-AS1-201	0.822	ENST00000373426.3	UGT1A7
ENST00000432368.2	THRB-AS1-201	0.82	ENST00000543523.5	EPS8
ENST00000432368.2	THRB-AS1-201	-0.819	ENST00000644836.1	CD55
ENST00000432368.2	THRB-AS1-201	-0.819	ENST00000427180.5	SEPTIN9
ENST00000432368.2	THRB-AS1-201	-0.819	ENST00000242208.5	INHBA
ENST00000432368.2	THRB-AS1-201	0.819	ENST00000615670.5	PRAG1
ENST00000432368.2	THRB-AS1-201	0.819	ENST00000546311.5	EPS8
ENST00000656535.1	AC007114.1-203	-0.834	ENST00000480388.1	PALM2-AKAP2
ENST00000656535.1	AC007114.1-203	0.798	ENST00000377957.4	FBXO48
ENST00000656535.1	AC007114.1-203	-0.788	ENST00000543140.6	COL4A1
ENST00000656535.1	AC007114.1-203	0.787	ENST00000567758.5	SLC5A11
ENST00000656535.1	AC007114.1-203	-0.785	ENST00000513482.1	THOC3
ENST00000656535.1	AC007114.1-203	-0.781	ENST00000289893.8	MACF1
ENST00000656535.1	AC007114.1-203	0.78	ENST00000273179.10	CTDSPL
ENST00000656535.1	AC007114.1-203	0.774	ENST00000261180.9	TRHDE
ENST00000656535.1	AC007114.1-203	-0.772	ENST00000458629.1	CXCR6
ENST00000656535.1	AC007114.1-203	0.768	ENST00000507956.5	NAAA
ENST00000656535.1	AC007114.1-203	0.765	ENST00000436639.6	SESN1
ENST00000656535.1	AC007114.1-203	-0.765	ENST00000653169.1	LRP8
ENST00000656535.1	AC007114.1-203	-0.759	ENST00000551848.1	BICD1
ENST00000656535.1	AC007114.1-203	0.759	ENST00000265322.8	PECR
ENST00000656535.1	AC007114.1-203	0.757	ENST00000375731.8	AUH
ENST00000656535.1	AC007114.1-203	0.756	ENST00000372587.5	EDN2
ENST00000656535.1	AC007114.1-203	-0.755	ENST00000637521.2	STXBP1
ENST00000656535.1	AC007114.1-203	0.754	ENST00000442977.6	OXR1
ENST00000656535.1	AC007114.1-203	0.752	ENST00000374519.3	P2RY4
ENST00000656535.1	AC007114.1-203	0.751	ENST00000539041.5	SMPDL3A
ENST00000656535.1	AC007114.1-203	0.75	ENST00000604404.5	FXYD3
ENST00000656535.1	AC007114.1-203	0.749	ENST00000355288.6	ANK3
ENST00000656535.1	AC007114.1-203	-0.749	ENST00000313851.3	FAM216B
ENST00000656535.1	AC007114.1-203	0.747	ENST00000415432.6	VAV3
ENST00000656535.1	AC007114.1-203	-0.747	ENST00000517905.1	ADAM19
ENST00000656535.1	AC007114.1-203	0.747	ENST00000241416.12	ACVR2A
ENST00000656535.1	AC007114.1-203	-0.746	ENST00000562325.5	CDH11
ENST00000656535.1	AC007114.1-203	0.746	ENST00000324342.7	RNF128
ENST00000656535.1	AC007114.1-203	0.745	ENST00000405977.5	BTBD3
ENST00000656535.1	AC007114.1-203	0.744	ENST00000394534.6	AKAP9
ENST00000416416.1	GORAB-AS1-201	0.94	ENST00000545756.5	SIAE
ENST00000416416.1	GORAB-AS1-201	0.928	ENST00000278505.5	ENDOD1
ENST00000416416.1	GORAB-AS1-201	0.922	ENST00000295887.6	CDS1
ENST00000416416.1	GORAB-AS1-201	0.918	ENST00000239231.7	PANK3
ENST00000416416.1	GORAB-AS1-201	0.914	ENST00000264485.11	SLC4A4
ENST00000416416.1	GORAB-AS1-201	0.913	ENST00000371348.5	TMEM59
ENST00000416416.1	GORAB-AS1-201	0.912	ENST00000374720.8	SLC44A1
ENST00000416416.1	GORAB-AS1-201	0.912	ENST00000233190.11	NDUFS1
ENST00000416416.1	GORAB-AS1-201	0.91	ENST00000295958.10	SMIM14
ENST00000416416.1	GORAB-AS1-201	0.91	ENST00000340623.4	C2orf88
ENST00000416416.1	GORAB-AS1-201	0.909	ENST00000374557.4	EPB41L4B
ENST00000416416.1	GORAB-AS1-201	0.907	ENST00000255499.3	RNF128
ENST00000416416.1	GORAB-AS1-201	0.904	ENST00000507668.7	SERINC5
ENST00000416416.1	GORAB-AS1-201	0.903	ENST00000446544.6	AHCYL2
ENST00000416416.1	GORAB-AS1-201	0.903	ENST00000379214.9	LGR4
ENST00000416416.1	GORAB-AS1-201	0.903	ENST00000378693.4	SOWAHA
ENST00000416416.1	GORAB-AS1-201	0.901	ENST00000359741.9	SLC39A14
ENST00000416416.1	GORAB-AS1-201	0.9	ENST00000395834.5	CDKL1
ENST00000416416.1	GORAB-AS1-201	0.898	ENST00000360047.9	PDE4D
ENST00000416416.1	GORAB-AS1-201	0.897	ENST00000366690.5	RAB4A
ENST00000416416.1	GORAB-AS1-201	0.896	ENST00000265843.9	EXPH5
ENST00000416416.1	GORAB-AS1-201	0.894	ENST00000369838.6	SH3BGRL2
ENST00000416416.1	GORAB-AS1-201	0.893	ENST00000324501.10	PSEN1
ENST00000416416.1	GORAB-AS1-201	0.893	ENST00000392129.10	TMCO1
ENST00000416416.1	GORAB-AS1-201	0.892	ENST00000605424.6	MMP28
ENST00000416416.1	GORAB-AS1-201	0.892	ENST00000306908.10	ZNF57
ENST00000416416.1	GORAB-AS1-201	0.892	ENST00000464650.5	TMCO1
ENST00000416416.1	GORAB-AS1-201	0.891	ENST00000355999.5	STK39
ENST00000416416.1	GORAB-AS1-201	0.891	ENST00000348956.7	CKB
ENST00000416416.1	GORAB-AS1-201	0.89	ENST00000378616.5	XK
ENST00000416416.1	GORAB-AS1-201	0.89	ENST00000375011.4	GALNT12
ENST00000416416.1	GORAB-AS1-201	0.89	ENST00000361671.10	NAA35
ENST00000416416.1	GORAB-AS1-201	0.89	ENST00000248444.10	VIL1
ENST00000416416.1	GORAB-AS1-201	0.89	ENST00000305997.8	MBOAT2
ENST00000416416.1	GORAB-AS1-201	0.89	ENST00000427025.6	NHSL1
ENST00000416416.1	GORAB-AS1-201	0.889	ENST00000380055.6	LRRC19
ENST00000416416.1	GORAB-AS1-201	0.888	ENST00000340967.3	ACER2
ENST00000416416.1	GORAB-AS1-201	0.888	ENST00000343505.9	NHSL1
ENST00000416416.1	GORAB-AS1-201	0.888	ENST00000263707.6	TFCP2L1
ENST00000416416.1	GORAB-AS1-201	0.887	ENST00000317091.10	CES2
ENST00000416416.1	GORAB-AS1-201	0.887	ENST00000260197.12	SORL1
ENST00000416416.1	GORAB-AS1-201	0.885	ENST00000296529.11	TMEM144
ENST00000416416.1	GORAB-AS1-201	0.884	ENST00000491695.1	AKAP9
ENST00000416416.1	GORAB-AS1-201	0.884	ENST00000312828.4	RNF152
ENST00000416416.1	GORAB-AS1-201	0.884	ENST00000233969.3	SLC9A2
ENST00000416416.1	GORAB-AS1-201	0.884	ENST00000267377.3	SSTR1
ENST00000416416.1	GORAB-AS1-201	0.884	ENST00000374848.8	TMEM246
ENST00000416416.1	GORAB-AS1-201	0.882	ENST00000280154.12	PDCD4
ENST00000416416.1	GORAB-AS1-201	0.882	ENST00000234831.10	TMEM59
ENST00000416416.1	GORAB-AS1-201	0.882	ENST00000358290.9	HSD17B11
ENST00000416416.1	GORAB-AS1-201	0.882	ENST00000325123.5	VIPR1
ENST00000416416.1	GORAB-AS1-201	0.881	ENST00000232125.9	FAM162A
ENST00000416416.1	GORAB-AS1-201	0.88	ENST00000649031.1	HOXA13
ENST00000416416.1	GORAB-AS1-201	0.879	ENST00000295463.4	ALPI
ENST00000416416.1	GORAB-AS1-201	0.879	ENST00000612661.2	MARCKS
ENST00000416416.1	GORAB-AS1-201	0.879	ENST00000334696.10	ENTPD5
ENST00000416416.1	GORAB-AS1-201	0.878	ENST00000370759.4	GIPC2
ENST00000416416.1	GORAB-AS1-201	0.878	ENST00000284878.12	CXADR
ENST00000416416.1	GORAB-AS1-201	0.878	ENST00000310786.10	CD164
ENST00000416416.1	GORAB-AS1-201	0.877	ENST00000485303.6	NECTIN3
ENST00000416416.1	GORAB-AS1-201	0.877	ENST00000569554.5	SULT1A1
ENST00000416416.1	GORAB-AS1-201	0.877	ENST00000581312.6	OTUD7B
ENST00000416416.1	GORAB-AS1-201	0.876	ENST00000231229.8	BTNL8
ENST00000416416.1	GORAB-AS1-201	0.876	ENST00000590317.4	LYPD8
ENST00000416416.1	GORAB-AS1-201	0.876	ENST00000254090.9	FMO5
ENST00000416416.1	GORAB-AS1-201	0.876	ENST00000284727.8	ATP5MC3
ENST00000416416.1	GORAB-AS1-201	0.875	ENST00000380680.5	UBL3
ENST00000416416.1	GORAB-AS1-201	0.875	ENST00000262753.9	POF1B
ENST00000416416.1	GORAB-AS1-201	0.875	ENST00000434600.6	LAMP2
ENST00000416416.1	GORAB-AS1-201	0.875	ENST00000604404.5	FXYD3
ENST00000416416.1	GORAB-AS1-201	0.875	ENST00000234115.10	PLEKHB2
ENST00000416416.1	GORAB-AS1-201	0.875	ENST00000373218.5	EIF4EBP2
ENST00000416416.1	GORAB-AS1-201	0.874	ENST00000340385.6	PRDX6
ENST00000416416.1	GORAB-AS1-201	0.874	ENST00000263038.9	PHYH
ENST00000416416.1	GORAB-AS1-201	0.874	ENST00000400613.4	C9orf152
ENST00000416416.1	GORAB-AS1-201	0.874	ENST00000230588.9	MEP1A
ENST00000416416.1	GORAB-AS1-201	0.873	ENST00000554659.6	VTI1B
ENST00000416416.1	GORAB-AS1-201	0.872	ENST00000474594.5	AHCYL2
ENST00000416416.1	GORAB-AS1-201	0.872	ENST00000338702.3	MAOA
ENST00000416416.1	GORAB-AS1-201	0.872	ENST00000400752.6	ZG16
ENST00000416416.1	GORAB-AS1-201	0.872	ENST00000618403.5	DHRS11
ENST00000416416.1	GORAB-AS1-201	0.871	ENST00000394609.6	RTN4
ENST00000416416.1	GORAB-AS1-201	0.871	ENST00000488172.5	ACSS2
ENST00000416416.1	GORAB-AS1-201	0.871	ENST00000260270.3	FDX1
ENST00000416416.1	GORAB-AS1-201	0.871	ENST00000449802.5	NBEAL1
ENST00000416416.1	GORAB-AS1-201	0.87	ENST00000263574.9	APLP2
ENST00000416416.1	GORAB-AS1-201	0.87	ENST00000441068.6	FMO5
ENST00000416416.1	GORAB-AS1-201	0.87	ENST00000217971.8	PGRMC1
ENST00000416416.1	GORAB-AS1-201	0.87	ENST00000371158.6	PATJ
ENST00000416416.1	GORAB-AS1-201	0.869	ENST00000470487.6	GOLIM4
ENST00000416416.1	GORAB-AS1-201	0.869	ENST00000261854.10	SPPL2A
ENST00000416416.1	GORAB-AS1-201	0.868	ENST00000356447.9	THRB
ENST00000416416.1	GORAB-AS1-201	0.868	ENST00000340107.8	FGFR3
ENST00000416416.1	GORAB-AS1-201	0.867	ENST00000370857.7	MBNL3
ENST00000416416.1	GORAB-AS1-201	0.867	ENST00000380338.9	MLLT3
ENST00000416416.1	GORAB-AS1-201	0.867	ENST00000634661.1	SYTL2
ENST00000416416.1	GORAB-AS1-201	0.866	ENST00000360774.6	TRPM6
ENST00000416416.1	GORAB-AS1-201	0.866	ENST00000260116.5	TTPA
ENST00000416416.1	GORAB-AS1-201	0.866	ENST00000374001.6	A1CF
ENST00000416416.1	GORAB-AS1-201	0.865	ENST00000256366.6	SYNJ2BP
ENST00000416416.1	GORAB-AS1-201	0.865	ENST00000222792.10	CHN2
ENST00000416416.1	GORAB-AS1-201	0.865	ENST00000431473.4	RIMKLA
ENST00000416416.1	GORAB-AS1-201	0.865	ENST00000394943.7	LIMA1
ENST00000416416.1	GORAB-AS1-201	0.865	ENST00000370203.9	TLCD4
ENST00000416416.1	GORAB-AS1-201	0.865	ENST00000393487.6	MGAT4A
ENST00000416416.1	GORAB-AS1-201	0.864	ENST00000256186.2	MICAL2
ENST00000416416.1	GORAB-AS1-201	0.864	ENST00000298912.9	CLMN
ENST00000416416.1	GORAB-AS1-201	0.864	ENST00000394642.7	TMEM98
ENST00000416416.1	GORAB-AS1-201	0.864	ENST00000535628.6	ZBTB7C
ENST00000416416.1	GORAB-AS1-201	0.864	ENST00000295461.10	NIPAL1
ENST00000416416.1	GORAB-AS1-201	0.863	ENST00000460109.5	AHCYL2
ENST00000416416.1	GORAB-AS1-201	0.863	ENST00000305231.12	UGT2B7
ENST00000416416.1	GORAB-AS1-201	0.862	ENST00000368440.5	SMPDL3A
ENST00000416416.1	GORAB-AS1-201	0.862	ENST00000260926.9	SATB2
ENST00000416416.1	GORAB-AS1-201	0.862	ENST00000382072.6	AMACR
ENST00000416416.1	GORAB-AS1-201	0.861	ENST00000260386.7	ITPKA
ENST00000416416.1	GORAB-AS1-201	0.861	ENST00000378619.3	LANCL3
ENST00000416416.1	GORAB-AS1-201	0.861	ENST00000370685.7	PRKACB
ENST00000416416.1	GORAB-AS1-201	0.86	ENST00000223023.5	WASL
ENST00000416416.1	GORAB-AS1-201	0.86	ENST00000269216.9	GATA6
ENST00000416416.1	GORAB-AS1-201	0.86	ENST00000295417.4	FZD5
ENST00000416416.1	GORAB-AS1-201	0.86	ENST00000276925.7	CDKN2B
ENST00000416416.1	GORAB-AS1-201	0.86	ENST00000337938.7	EDN3
ENST00000416416.1	GORAB-AS1-201	0.86	ENST00000470794.2	LRRC75A
ENST00000416416.1	GORAB-AS1-201	0.86	ENST00000618457.5	PRLR
ENST00000416416.1	GORAB-AS1-201	0.859	ENST00000286371.8	ATP1B3
ENST00000416416.1	GORAB-AS1-201	0.859	ENST00000454069.5	VIL1
ENST00000416416.1	GORAB-AS1-201	0.859	ENST00000327669.5	FAM110C
ENST00000416416.1	GORAB-AS1-201	0.859	ENST00000262244.6	MOB3B
ENST00000416416.1	GORAB-AS1-201	0.859	ENST00000280333.9	DOCK1
ENST00000416416.1	GORAB-AS1-201	0.859	ENST00000319933.7	C5orf30
ENST00000416416.1	GORAB-AS1-201	0.858	ENST00000310613.8	SULT1B1
ENST00000416416.1	GORAB-AS1-201	0.858	ENST00000280987.8	FAM177A1
ENST00000416416.1	GORAB-AS1-201	0.858	ENST00000257963.9	ACVR1B
ENST00000416416.1	GORAB-AS1-201	0.858	ENST00000361915.8	AGL
ENST00000416416.1	GORAB-AS1-201	0.858	ENST00000337109.9	MRPL35
ENST00000416416.1	GORAB-AS1-201	0.858	ENST00000379802.8	DSP
ENST00000416416.1	GORAB-AS1-201	0.858	ENST00000519209.5	SCIN
ENST00000416416.1	GORAB-AS1-201	0.857	ENST00000298815.13	ARHGAP42
ENST00000416416.1	GORAB-AS1-201	0.857	ENST00000346495.6	TSPAN3
ENST00000416416.1	GORAB-AS1-201	0.856	ENST00000419445.6	PGGT1B
ENST00000416416.1	GORAB-AS1-201	0.856	ENST00000372989.5	SYTL4
ENST00000416416.1	GORAB-AS1-201	0.856	ENST00000009180.10	CD9
ENST00000416416.1	GORAB-AS1-201	0.856	ENST00000287263.8	RAB11FIP1
ENST00000416416.1	GORAB-AS1-201	0.856	ENST00000519638.3	ERLIN2
ENST00000416416.1	GORAB-AS1-201	0.856	ENST00000370214.9	ABCD3
ENST00000416416.1	GORAB-AS1-201	0.855	ENST00000568954.5	PHLPP2
ENST00000416416.1	GORAB-AS1-201	0.855	ENST00000378344.7	TPRG1L
ENST00000416416.1	GORAB-AS1-201	0.855	ENST00000378482.6	TSPAN7
ENST00000416416.1	GORAB-AS1-201	0.855	ENST00000282541.9	GPD1L
ENST00000416416.1	GORAB-AS1-201	0.854	ENST00000331239.8	C11orf54
ENST00000416416.1	GORAB-AS1-201	0.854	ENST00000377223.6	LZIC
ENST00000416416.1	GORAB-AS1-201	0.854	ENST00000518568.2	SLC10A5
ENST00000416416.1	GORAB-AS1-201	0.854	ENST00000584437.5	RNF43
ENST00000416416.1	GORAB-AS1-201	0.854	ENST00000257548.10	USP30
ENST00000416416.1	GORAB-AS1-201	0.854	ENST00000549336.5	VDR
ENST00000416416.1	GORAB-AS1-201	0.854	ENST00000361840.8	SPRYD7
ENST00000416416.1	GORAB-AS1-201	0.853	ENST00000367749.4	FMO4
ENST00000416416.1	GORAB-AS1-201	0.853	ENST00000346446.9	FXYD3
ENST00000416416.1	GORAB-AS1-201	0.852	ENST00000375078.4	CAMK2N1
ENST00000416416.1	GORAB-AS1-201	0.852	ENST00000361786.7	CIPC
ENST00000416416.1	GORAB-AS1-201	0.852	ENST00000359062.3	PDE3A
ENST00000416416.1	GORAB-AS1-201	0.852	ENST00000261349.9	LRP6
ENST00000416416.1	GORAB-AS1-201	0.851	ENST00000186436.10	TMEM131
ENST00000416416.1	GORAB-AS1-201	0.851	ENST00000328886.5	TMIGD1
ENST00000416416.1	GORAB-AS1-201	0.851	ENST00000509479.6	MAML3
ENST00000416416.1	GORAB-AS1-201	0.851	ENST00000262995.8	GAB1
ENST00000416416.1	GORAB-AS1-201	0.85	ENST00000318217.10	MYO1D
ENST00000416416.1	GORAB-AS1-201	0.85	ENST00000394106.6	CMTM4
ENST00000416416.1	GORAB-AS1-201	0.85	ENST00000297273.9	CASD1
ENST00000553425.5	AL121790.2-201	0.888	ENST00000369500.3	MAB21L3
ENST00000553425.5	AL121790.2-201	0.883	ENST00000553443.5	TTC6
ENST00000553425.5	AL121790.2-201	0.841	ENST00000355288.6	ANK3
ENST00000553425.5	AL121790.2-201	0.839	ENST00000389960.8	SYTL2
ENST00000553425.5	AL121790.2-201	0.83	ENST00000367177.4	LRRN2
ENST00000553425.5	AL121790.2-201	-0.829	ENST00000240100.7	DUSP4
ENST00000553425.5	AL121790.2-201	0.828	ENST00000283243.13	PLA2R1
ENST00000553425.5	AL121790.2-201	-0.827	ENST00000379959.7	IL2RA
ENST00000553425.5	AL121790.2-201	0.827	ENST00000520748.1	CCNJL
ENST00000553425.5	AL121790.2-201	-0.825	ENST00000284274.5	OTULIN
ENST00000553425.5	AL121790.2-201	-0.822	ENST00000280571.9	RILPL2
ENST00000553425.5	AL121790.2-201	0.821	ENST00000518568.2	SLC10A5
ENST00000553425.5	AL121790.2-201	-0.821	ENST00000400960.7	CR1
ENST00000553425.5	AL121790.2-201	0.821	ENST00000334350.7	MT1F
ENST00000553425.5	AL121790.2-201	-0.819	ENST00000615230.4	TNFRSF9
ENST00000553425.5	AL121790.2-201	-0.819	ENST00000367064.8	CD55
ENST00000553425.5	AL121790.2-201	0.818	ENST00000327441.11	MIPOL1
ENST00000553425.5	AL121790.2-201	-0.818	ENST00000616978.5	SLC9A7
ENST00000553425.5	AL121790.2-201	0.817	ENST00000509278.5	TMEM144
ENST00000553425.5	AL121790.2-201	-0.817	ENST00000355085.4	C5AR1
ENST00000553425.5	AL121790.2-201	-0.816	ENST00000375105.8	PLA2G2D
ENST00000553425.5	AL121790.2-201	-0.815	ENST00000406870.7	BCL6
ENST00000553425.5	AL121790.2-201	0.815	ENST00000392491.6	PKIB
ENST00000553425.5	AL121790.2-201	0.815	ENST00000263665.6	CNTN3
ENST00000553425.5	AL121790.2-201	0.815	ENST00000394534.6	AKAP9
ENST00000553425.5	AL121790.2-201	-0.814	ENST00000371045.9	PDE4B
ENST00000553425.5	AL121790.2-201	0.814	ENST00000392771.1	PLA2R1
ENST00000553425.5	AL121790.2-201	0.812	ENST00000283122.7	CETN3
ENST00000553425.5	AL121790.2-201	-0.811	ENST00000309180.6	GPR171
ENST00000553425.5	AL121790.2-201	-0.809	ENST00000646641.1	S1PR2
ENST00000512915.5	AC098487.1-203	0.819	ENST00000415432.6	VAV3
ENST00000512915.5	AC098487.1-203	0.808	ENST00000372573.5	FOXJ3
ENST00000512915.5	AC098487.1-203	0.8	ENST00000258969.4	CHAD
ENST00000512915.5	AC098487.1-203	0.77	ENST00000307050.5	OTUD7A
ENST00000512915.5	AC098487.1-203	0.768	ENST00000557325.5	ENTPD5
ENST00000512915.5	AC098487.1-203	0.767	ENST00000273179.10	CTDSPL
ENST00000512915.5	AC098487.1-203	0.764	ENST00000264775.9	PLPP1
ENST00000512915.5	AC098487.1-203	0.761	ENST00000375731.8	AUH
ENST00000512915.5	AC098487.1-203	0.759	ENST00000339772.9	GLB1L2
ENST00000512915.5	AC098487.1-203	0.758	ENST00000382085.7	AMACR
ENST00000512915.5	AC098487.1-203	0.758	ENST00000333677.7	ARHGEF37
ENST00000512915.5	AC098487.1-203	0.758	ENST00000378059.3	GMNN
ENST00000512915.5	AC098487.1-203	0.757	ENST00000555829.5	ENTPD5
ENST00000512915.5	AC098487.1-203	0.756	ENST00000334589.9	ZNF726
ENST00000512915.5	AC098487.1-203	0.754	ENST00000296424.9	BDH2
ENST00000512915.5	AC098487.1-203	0.753	ENST00000371072.8	RAVER2
ENST00000512915.5	AC098487.1-203	0.751	ENST00000336418.9	AP3S2
ENST00000512915.5	AC098487.1-203	0.751	ENST00000316428.10	LRRC31
ENST00000512915.5	AC098487.1-203	-0.75	ENST00000382292.9	SACS
ENST00000512915.5	AC098487.1-203	-0.75	ENST00000649864.1	CTPS1
ENST00000512915.5	AC098487.1-203	0.75	ENST00000514140.1	FAM47E-STBD1
ENST00000512915.5	AC098487.1-203	0.75	ENST00000558684.5	PAQR5
ENST00000512915.5	AC098487.1-203	0.747	ENST00000561579.6	NAE1
ENST00000512915.5	AC098487.1-203	-0.746	ENST00000415888.1	RALGPS2
ENST00000512915.5	AC098487.1-203	0.743	ENST00000455480.6	ACAD10
ENST00000512915.5	AC098487.1-203	0.743	ENST00000356853.9	NHEJ1
ENST00000512915.5	AC098487.1-203	0.741	ENST00000549872.5	CHPT1
ENST00000512915.5	AC098487.1-203	0.739	ENST00000262752.5	RPS6KA6
ENST00000512915.5	AC098487.1-203	0.739	ENST00000520748.1	CCNJL
ENST00000512915.5	AC098487.1-203	0.739	ENST00000636793.1	IQCM
ENST00000664281.1	AC116345.4-201	0.91	ENST00000628415.2	EPB41L1
ENST00000664281.1	AC116345.4-201	0.891	ENST00000480748.2	CRYL1
ENST00000664281.1	AC116345.4-201	0.89	ENST00000553284.5	ENTPD5
ENST00000664281.1	AC116345.4-201	0.89	ENST00000298705.6	PPP1R36
ENST00000664281.1	AC116345.4-201	0.888	ENST00000389363.5	TM6SF2
ENST00000664281.1	AC116345.4-201	0.888	ENST00000334696.10	ENTPD5
ENST00000664281.1	AC116345.4-201	0.886	ENST00000604255.5	FXYD3
ENST00000664281.1	AC116345.4-201	0.885	ENST00000471104.5	MKRN1
ENST00000664281.1	AC116345.4-201	0.881	ENST00000341458.9	SGK2
ENST00000664281.1	AC116345.4-201	0.879	ENST00000555829.5	ENTPD5
ENST00000664281.1	AC116345.4-201	0.877	ENST00000394654.3	RUNDC3B
ENST00000664281.1	AC116345.4-201	-0.876	ENST00000380698.5	SERPINB9
ENST00000664281.1	AC116345.4-201	0.876	ENST00000426705.6	SELENBP1
ENST00000664281.1	AC116345.4-201	0.874	ENST00000514154.1	TRIM36
ENST00000664281.1	AC116345.4-201	0.873	ENST00000419753.5	SLC39A5
ENST00000664281.1	AC116345.4-201	0.873	ENST00000311585.11	EDN3
ENST00000664281.1	AC116345.4-201	0.873	ENST00000433628.2	CNNM2
ENST00000664281.1	AC116345.4-201	0.871	ENST00000335606.11	AMACR
ENST00000664281.1	AC116345.4-201	0.87	ENST00000359236.10	VSIG10
ENST00000664281.1	AC116345.4-201	0.869	ENST00000636706.1	DNMBP
ENST00000664281.1	AC116345.4-201	0.869	ENST00000372555.8	TNNC2
ENST00000664281.1	AC116345.4-201	0.869	ENST00000373032.4	PLA2G12B
ENST00000664281.1	AC116345.4-201	0.868	ENST00000382072.6	AMACR
ENST00000664281.1	AC116345.4-201	-0.867	ENST00000413409.6	PTPRC
ENST00000664281.1	AC116345.4-201	-0.866	ENST00000615230.4	TNFRSF9
ENST00000664281.1	AC116345.4-201	0.864	ENST00000217320.8	TLDC2
ENST00000664281.1	AC116345.4-201	-0.864	ENST00000372101.3	KCNE5
ENST00000664281.1	AC116345.4-201	0.863	ENST00000338702.3	MAOA
ENST00000664281.1	AC116345.4-201	0.863	ENST00000360774.6	TRPM6
ENST00000664281.1	AC116345.4-201	0.863	ENST00000254090.9	FMO5
ENST00000664281.1	AC116345.4-201	-0.863	ENST00000480109.2	PDE4B
ENST00000664281.1	AC116345.4-201	0.863	ENST00000376752.8	PCSK5
ENST00000664281.1	AC116345.4-201	-0.862	ENST00000264246.8	CD80
ENST00000664281.1	AC116345.4-201	0.862	ENST00000508540.6	CHAD
ENST00000664281.1	AC116345.4-201	-0.862	ENST00000381799.10	RHOH
ENST00000664281.1	AC116345.4-201	0.861	ENST00000312828.4	RNF152
ENST00000664281.1	AC116345.4-201	0.861	ENST00000424854.6	PCSK5
ENST00000664281.1	AC116345.4-201	0.859	ENST00000378482.6	TSPAN7
ENST00000664281.1	AC116345.4-201	-0.859	ENST00000046794.10	LCP2
ENST00000664281.1	AC116345.4-201	-0.859	ENST00000284274.5	OTULIN
ENST00000664281.1	AC116345.4-201	0.858	ENST00000317091.10	CES2
ENST00000664281.1	AC116345.4-201	0.858	ENST00000649031.1	HOXA13
ENST00000664281.1	AC116345.4-201	0.858	ENST00000392114.6	VIL1
ENST00000664281.1	AC116345.4-201	-0.858	ENST00000318507.7	CXCR2
ENST00000664281.1	AC116345.4-201	0.857	ENST00000372587.5	EDN2
ENST00000664281.1	AC116345.4-201	0.856	ENST00000377905.9	SLC17A4
ENST00000664281.1	AC116345.4-201	0.856	ENST00000409299.8	PXMP4
ENST00000664281.1	AC116345.4-201	-0.854	ENST00000644836.1	CD55
ENST00000664281.1	AC116345.4-201	-0.854	ENST00000244709.9	TREM1
ENST00000664281.1	AC116345.4-201	0.854	ENST00000412050.8	CPEB3
ENST00000664281.1	AC116345.4-201	0.854	ENST00000569554.5	SULT1A1
ENST00000664281.1	AC116345.4-201	0.854	ENST00000330909.12	MAGI1
ENST00000664281.1	AC116345.4-201	0.854	ENST00000319694.3	PRR15
ENST00000664281.1	AC116345.4-201	-0.853	ENST00000263341.7	IL1B
ENST00000664281.1	AC116345.4-201	-0.853	ENST00000544915.5	ARNTL2
ENST00000664281.1	AC116345.4-201	0.853	ENST00000358769.7	PBLD
ENST00000664281.1	AC116345.4-201	0.852	ENST00000634661.1	SYTL2
ENST00000664281.1	AC116345.4-201	0.852	ENST00000374557.4	EPB41L4B
ENST00000664281.1	AC116345.4-201	0.852	ENST00000286918.9	ANKRD9
ENST00000664281.1	AC116345.4-201	0.852	ENST00000308942.4	SIPA1L2
ENST00000664281.1	AC116345.4-201	0.852	ENST00000602782.5	NAAA
ENST00000664281.1	AC116345.4-201	0.852	ENST00000305097.6	P2RY1
ENST00000664281.1	AC116345.4-201	0.852	ENST00000242592.9	ACADS
ENST00000664281.1	AC116345.4-201	0.851	ENST00000306406.5	TMEM37
ENST00000664281.1	AC116345.4-201	0.851	ENST00000369800.6	NEURL1B
Supplementary table 3: column headers
lnc_id:	lncRNA transcript id
tx_name:	lncRNA transcript name
corr:	correlation coefficient
target_id:	target protein-coding transcript id
gene_name:	target protein coding gene name
